# Supplementary material for: Is the Effect of Aerobic Exercise on Cognition a Placebo Effect?
Source: PLoS One. 2014 Oct 7;9(10):e109557. doi: 10.1371/journal.pone.0109557 (PMC4188819; doi:10.1371/journal.pone.0109557)
Supplement: Data S1 — The dataset used for the analyses. (TXT) [file pone.0109557.s001.txt]

resp_id	collector_id	start_date	end_date	ip_address	part_num	incomplete	coder_1_exclude_exer	coder_2_exclude_exer	coder_1_exclude_tasks	coder_2_exclude_tasks	coder_1_exclude_knowledge	coder_2_exclude_knowledge	exclude_exer	exclude_task	exclude_exer_and_task	exclude_knowledge	exclude_all_but_knowledge	exclude	exer_group	part_desc_exer_plan	part_desc_rt	exer_improve_rt	exer_improve_rt_amount	part_desc_memory	exer_improve_memory	exer_improve_memory_amount	part_desc_switch	exer_improve_switch	exer_improve_switch_amount	read_about_exer_research	read_about_exer_research_heard	what_exer_improve_cognition	does_part_exer	part_exer_freq	part_reg_exer_type	gender	age	zip	education	code_digits
2629977536	41755087	5/18/2013	5/18/2013	NA	11	0	0	0	0	0	0	0	0	0	0	0	0	0	Toning	The exercise was designed for elderly people looking to become more active. It takes place over a 6 month long span with sessions three days a week. The workout sessions will change over the duration of 6 months with the participants learning new exercises about every 2 weeks in the program. Resistance bands, weights, and yoga will be used during the 40 minute workout time period. The first and l…	This cognitive task measured reaction time of the participant where the user must press "z" or "/" on their keyboard depending on the blue squares place on screen. Left of the cross corresponds to "z", and right of the cross corresponds to "/". Their reaction time (performance) will be measured in milliseconds.	Yes	2	This task was designed to measure how well a person can recall the relationships between two different objects. Their performance is measured by their response to the "quiz" at the end of the video where they must press "s" or "d" to identify if the face and background picture is the same or different from the first time.	Yes	4	This task measures the performance cost of a user switching back and forth from one task to another. The participant must watch the background color to determine which task to preform on the number given. They are judged on their reaction time to perform the correct task.	No	NA	No	NA	NA	Yes	5 times per week	Squats, Chest Press, Shoulder Press, Ab workouts, Running, Push-ups	Male	19	19104	Some college (no college degree)	86523
2629992783	41755087	5/18/2013	5/18/2013	NA	12	0	0	0	0	0	1	1	0	0	0	1	0	1	Walking	The plan lasts for 6 months and is a step-up type plan. The elderly people start by walking 10 minutes a day (three days a week). Then, the 2nd week, that time increases to 15 minutes a day (three days a week). This continues every week until they are up to 40 minutes a day (three days a week).	The person has to click on either z or / as a green square flashes on the screen. If the square is on the left, they press z. If it is on the right, they press /. They have to do this as fast as possible because that is how their performance is measured.	No	2	This test looks at how people can remember the connection between different information. The way it works is a picture of a face with a background is flashed for about 3 seconds. Then, they are tested on how well they remembered which face went with which background picture. Their performance is measured by how well they remember the information.	No	1	This cognitive task was measuring how well people can switch between tasks while keeping them straight in their mind. The test involved deciding if numbers on a blue background are greater or smaller than 5....and if numbers on a pink background is odd or even. Their performance is measured by how fast they can switch between tasks.	No	1	Yes	I've heard that exercise increases blood flow to the brain and makes you better at remembering things.	I have heard that you need to do cardio in order to increase your heart rate if you want to improve memory.	Yes	2 times per week	walking	Female	36	38002	Bachelor's degree (4-year college degree)	76283
2630014977	41755087	5/18/2013	5/18/2013	NA	18	0	0	0	0	0	0	0	0	0	0	0	0	0	Toning	The program lasts 6 months and is used by elderly, inactive people. They complete several 50-min workout sessions per week, in which they do strength training, yoga and stretching. The program goes in 3-week phases: they learn new exercises the first week then increase the difficulty in the second and third week.	The participant identifies which side of the screen the shape appears on, as fast as possible, by pressing a key on the corresponding side of their keyboard. This task measures reaction time.	Yes	2	The participant is shown faces paired with scenes and has to remember if certain faces were paired with certain scenes or not (they indicate this by pressing a key on their keyboard). This task measures accuracy of memory.	Yes	2	The participant has to indicate with their keyboard whether a number is high or low, or odd or even, depending on the color of the background. Their response speed indicates their ability to switch between different tasks.	Yes	2	Yes	I have read that as people age, regular exercise can help keep one's reaction time and memory sharp and prevent/delay cognitive decline.	Anything that increases blood flow or requires precise muscle control, including cardio and strength training.	Yes	7 times per week	I do resistance training, stretching, and take long walks.	Female	20	98005	Some college (no college degree)	38593
2630075719	41755087	5/18/2013	5/18/2013	NA	28	0	0	0	0	0	1	1	0	0	0	1	0	1	Walking	The program focuses mostly on walking, starting with 10 minutes a day, three days a week. This time is gradually increased to 40 minutes a day by adding an extra 5 minutes to the daily walk each week (10 minutes the first week, 15 the second, 20 the third, etc.). The individuals also do 10 minutes of stretching. The program lasts 6 months total.	If the square appears on the left side of the screen, the participant presses the z key. If the square is on the right, the participant hits the / key.	Yes	2	Participants are asked to look at paired lanscape photos and facial photos and are later asked if the face-scene pairs presented in round 2 are paired in the same way that they were in round 1.	Yes	2	If the number appears on a blue background, the participant pushes z if it's less than 5 or / if it's more than 5. If the background is pink the participant pushes z if it's odd and / if it's even.	Yes	2	Yes	I have worked in the fitness industry for many years and I try to keep up to date on new research. I have read about many different studies showing that exercise can alleviate depression and anxiety, increase focus, and improve memory. In seniors diagnosed with dementia or Alzheimer's, the increased blood flow to the brain during exercise may help slow down mental decline.	Primarily cardiovascular exercise, but resistance exercises that focus on doing one movement with one arm and another movement with the opposite leg have also been shown to improve cognition.	Yes	6 times per week	Running, swimming, step class, yoga, strength training	Female	32	6057	Some graduate school	80202
2630108970	41755087	5/18/2013	5/18/2013	NA	30	0	0	0	1	0	0	0	0	1	0	0	1	1	Walking	The exercise starts with walking ten minutes per day, three times a week. Each week the amount of time walking increases by ten minutes. Eventually you are walking 40 minutes, three times per week. You also have a 10 minute period total to cool down or stretch before and after walking.	The participant presses Z if the square appears on the left. The participant presses I if the square appears on the right. Performance is measured by accuracy and quickness	No	2	The participant must remember which face goes with which scenery.	No	NA	the participant decides whether a number is odd or even and must do so quickly.	No	NA	No	NA	NA	Yes	2 times per week	Yoga and aerobics.	Female	21	65201	High school graduate	20021
2630121287	41755087	5/18/2013	5/18/2013	NA	32	0	0	0	0	0	1	1	0	0	0	1	0	1	Walking	They start out walking 10 min/day three days a week and add 5 min/day each week until they are walking 40 min/day three days a week. They continue this until the 6 months are up. This also includes 10 min of stretching/warm up/ cool down.	They press the z key if the green square is on the left of the screen and the / key if it is on the right of the screen. They should respond as fast as possible. Their performance is measured by how fast they respond.	Yes	2	They are shown a face paired together with a scene. They then view face/scene pairs and have to decide whether that face was paired with that scene in the earlier phase. Their performance is measured by how accurate their memory was.	Yes	2	If the background is blue they judge whether the number is greater or less than 5. If the background is pink they judge whether the number is odd or even. They do this using the z and / keys. Their performance is measured by the amount of time it takes them to switch between tasks.	Yes	2	Yes	That moderate exercise can help to improve memory and other cognitive functions.	walking, cycling, swimming, other aerobic exercises	Yes	More than 7 times per week	run, swim, bicycle	Female	35	30030	Bachelor's degree (4-year college degree)	29642
2630477801	41755087	5/19/2013	5/19/2013	NA	50	0	0	0	0	0	0	0	0	0	0	0	0	0	Toning	They begin using light weights and bands. They then add more resistance. They are working for 30 minutes each exercise session. They combine yoga, stretching, and resistance/weights.	If the green square appears on the left, the participant presses z, if it appears on the right, the participant presses the slash key.	Yes	2	There is a face superimposed on a background. The task is to remember if the face matches the background originally shown.	Yes	1	If it's blue, decide whether it is greater or less than 5. If it is pink, participants decide if it is odd or even.	No	NA	No	NA	NA	No	NA	NA	Female	53	30076	Some college (no college degree)	73060
2630487083	41755087	5/19/2013	5/19/2013	NA	51	0	0	0	0	0	0	0	0	0	0	0	0	0	Walking	The exercise plan is for sedentary or elderly. The plan consists of a brisk walk 3 times a week and warm up and cool down of 10 minutes. At the beginning it was only 10 minutes of walking but it increases 5 minutes every week until it reached 40 minutes. At 40 minutes it then stopped increasing. This was done for 6 months.	The task is about being able to choose the right key responding to the side the square appears on. It is a test of reaction and timing.	Yes	2	The task is to remember the face and what background the were associated with. Then press either S or D depending on the match.	No	NA	The task is about looking at numbers and making judgement on said numbers depending on the color. Then responding with certain keys.	No	NA	Yes	That there are websites that can help.	Exercises testing the brain.	Yes	6 times per week	Cardio and toning	Female	18	90815	Some college (no college degree)	74198
2631388267	41755087	5/20/2013	5/20/2013	NA	71	0	0	0	1	1	0	0	0	1	0	1	1	1	Walking	Sedentary, elderly people walk at a brisk pace 3 times per week. They start at 10 minute walks and increase by 5 minutes each week, until a cap of 40 minutes. They do this for 6 months.	The person watches a screen and presses different buttons on a keyboard based on which side the square appears. It seems as though the plus sign appears as soon as a key is pressed, then after a random amount of time a new square is shown.	Yes	2	The participant must identify if the images are the same as the ones they previously viewed. This is somewhat difficult because it pairs two images together.	No	NA	This task requires the participant to first identify a characteristic of the background, then a characteristic of a number. They are judged based on their speed when the response is the same and when it is different.	No	NA	No	NA	NA	Yes	5 times per week	Weight training, jogging, soccer.	Male	20	20151	Some college (no college degree)	49372
2632571602	41755087	5/20/2013	5/20/2013	NA	81	0	0	0	0	1	0	0	0	1	0	1	1	1	Walking	The participants are asked to walk for 10 minutes on week one. The time is increased to to 15 minutes the following week. Every week there is an increment of time. The participants walk for three days per week. Towards the time period when the participants get to 40 minutes per week, they are asked to do brisk walking and this continues until 6 months from the start of their training.	If the green square appears on the left, the participant should press z on the computer keyboard and if it appears on the right then the participant should key in \.	No	2	The participants are asked to press S and D in relation to the photographs and the scenery seen at the back of it.	No	1	The participants make judgements based on series of numbers seen on the video.	Yes	5	Yes	Cognition improves neural circuits. It is related to learning and memory where in repeated conditioning of subjects to a particular behavior plays a significant role in cognition.	Visual stimulus.	No	NA	NA	Male	33	854	Ph.D.	8854
2635277811	41755087	5/21/2013	5/21/2013	NA	112	0	0	0	0	0	0	0	0	0	0	0	0	0	Toning	It's mainly for the elderly and will happen over 6 months. The exercises are meant to tone and help stretch muscles for the elderly. Every 3 weeks there will be a new exercise or increase in weight.	The participant must click on the buttons pertaining to each side if they see a green square. It is to measure if they're color blind and their response time. All I see is a blue color.	Yes	2	The participant is to remember the face and the landscape of the person in the front. It is too help people form memories and try to remember through short term memory.	Yes	2	this task is made to help participants think logically about the patterns that happens throughout the video. it's to help recreate ideas and sparks in the brain about the patterns	Yes	3	No	NA	NA	Yes	5 times per week	weights. muscle.	Male	19	95822	Some college (no college degree)	62102
2642830609	41755087	5/25/2013	5/25/2013	NA	137	0	0	0	0	0	0	0	0	0	0	0	0	0	Walking	The exercise is for adults who are not active, and in bad shape. It consists of walking which increases each week, up until 40 min /day in the 7th week. They also warm up before, and cool down after exercising.	participants need to press either z for left a or / for right	Yes	2	memorization process whch ties faces with scenes	Yes	1	particpants judge each other based on a specfed criteria	No	1	Yes	puzzle can help memory	puzzle, chess	No	NA	NA	Female	36	11105	Master's degree	75943
2643468208	41755087	5/25/2013	5/25/2013	NA	144	0	0	0	0	0	1	1	0	0	0	1	0	1	Walking	People start off walking 10 minutes per day three times per week. Then they increase the duration by 5 minutes per session each week until they are walking 40 minutes three times per week, and continue for six months.	People press one of two keys on the keyboard depending on whether a square appeared on the left or right side of the screen. Their reaction time is measured by how long it takes them to press the key after the square appears.	Yes	2	People see pictures of a face superimposed on a nature scene, and have to remember the pairs. Then similar pictures are again shown and they hit a key indicating whether it is the same face and background pairing as they previously saw.	Yes	2	Based on whether a number is on a pink or blue background, they have to decide whether the number is either odd or even, or is more or less than five, and hit an key indicating which it is.	Yes	2	Yes	Exercise increases blood flow to the brain and improves cognitive function. I don't remember how much it was supposed to have increased.	Aerobic exercise that gets your blood flowing.	Yes	5 times per week	Walk, jog/run	Female	23	67156	Bachelor's degree (4-year college degree)	10258
2644053589	41755087	5/26/2013	5/26/2013	NA	155	0	0	0	0	0	1	1	0	0	0	1	0	1	Toning	The plan is for elderly, sedentary individuals. The plan lasts for 6 months, and the participants exercise 3 times per week for 50 minutes per session. Participants learn new exercises every 3 weeks. During the first week, participants learn the new exercises, and during the next 2 weeks they strive to increase the intensity of the exercises by using heavier weights or completing more repetitions…	The participant watches a screen while a green square appears on either the bottom right or bottom left of the screen. The participant must press the "z" key on the keyboard if the square is on the bottom left, and the "/" key on the keyboard if the square is on the bottom right. Participants are to press the appropriate key as soon as possible. Presumably performance is measured based on partici…	Yes	2	Participants view pictures of landscapes/cityscapes with a smaller picture of a man superimposed on the landscape/cityscape photo. Participants view a series of these pictures, and each picture appears for a few seconds. Then participants view the same pictures of landscapes/cityscapes, but the superimposed picture of the man may be different from the picture that appeared with the particular lan…	Yes	1	Participants view a series of numbers that appear inside of red or blue squares. If the number appears inside of a blue square, participants are to indicate whether the number is above 5 or below 5 by pressing either the "z" or "/" keys on the keyboard ("z" is low, "/" is high). If the number appears inside of a red square, participants are to indicate whether the number is even or odd ("z" is od…	No	NA	Yes	It is my understanding that exercise can improve cognition by stimulating oxygen uptake in the brain.	If I recall correctly, cardiovascular exercise has the greatest effect.	Yes	Less than 1 time per week	Currently, none. However, I plan on beginning a regimen focused on cardio and strength training.	Female	26	15102	Professional degree	15102
2644436599	41755087	5/27/2013	5/27/2013	NA	170	0	0	0	0	0	0	0	0	0	0	0	0	0	Walking	Starting and ending with stretches the plan entails warm-ups and an increase of walking by 5 minutes each week. At the end of 7 weeks the patient will be walking briskly for 40 minutes until they have completed 6 months of training.	A participant is asked to pres either the "z" key or the "/" on the keyboard depending on the side that the blue square appears. The performance is measured by speed or reaction time.	Yes	2	The task is to remember which face is paired with each scene. They are to press keys depending on which face they believe is paired with a scene or is not paired. This tests the memory and is measured by accuracy.	No	NA	Using the "z" key and the "/" key the participant works through a series of shaded backgrounds with numbers for text. The task is to assign a key to the number depending on the given instructions to identify the numbers as greater than 5 or less then 5. The test measures the ability to perform two different tasks simultaneously.	Yes	1	No	NA	NA	No	NA	NA	Female	35	36832	Associate's degree (2-year college degree)	41200
2644570809	41755087	5/27/2013	5/27/2013	NA	178	0	0	0	0	1	0	0	0	1	0	1	1	1	Walking	6 months of walking total. The first week is 15 minutes of walking, 3 days a week, and it increases 5 minutes every week after that, until its up to 40 minutes of walking, which continues throughout the remainder of the program. There is also 10 minutes of warm up before each walk.	Participants must watch the video and press z if a square appears on the left of the screen, and / if it appears on the right. This is a measure of response speed, so performance is measured with how fast the participant responds.	Yes	2	This is a memory test. the participant must match the faces shown with the scenes displayed in the background. There is a learning phase and a recall phase. During the recall phase, keying S means the same face is shown, keying D means a different face is shown.	Yes	3	Participants use the z and / keys to determine whether a number is greater than or less than 5 when a blue background is shown. When a pink background is shown, participants use the z and / key to determine whether the number is even or odd. Participants are graded on their accuracy and response speed.	Yes	3	No	NA	NA	Yes	3 times per week	Cardio and weight lifting	Male	23	48858	Bachelor's degree (4-year college degree)	54565
2644646893	41755087	5/27/2013	5/27/2013	NA	181	0	0	0	0	0	1	1	0	0	0	1	0	1	Walking	Participants walk 10 minutes a day three times a week to start, and then each week increase the time five minutes a day until after seven weeks, they are walking 40 minutes a day, three times a week.	A green square appears on the screen. If it to the left of the +, the user is to hit the 'z' key. If it is to the right of the +, the user is to hit the '/' key.	Yes	2	A number of images are displayed, with a outdoors background a portrait of a person in the middle. Then the same backgrounds are displayed, with faces(not necessarily the same order), and the user is to press 'S' for same and 'D' for different.	Yes	2	A number appears in front of a colored square. If the square is blue, the user is supposed to press 'z' if the number is < 5, and '/' if the number is > 5. If the square is pink, the user is supposed to press 'z' if the number is odd, and '/' if the number is even.	Yes	2	Yes	Don't recall a specific article, just that exercise is not only good for you physically, but also mentally.	Probably any kind of exercise, but I would think aerobic (e.g. walking or bicycling would be best (as compared to, for example, lifting weights). Perhaps because of the increased oxygen to the brain?	Yes	1 time per week	walking more than one mile	Male	66	85234	Master's degree	54791
2645325528	41755087	5/27/2013	5/27/2013	NA	196	0	0	0	1	1	1	1	0	1	0	1	1	1	Walking	Brisk walking for ten weeks. The first week this is done for 10 minutes, the second for 15 minutes, third for 20 minutes and so until the time is 4- minutes. The walker will continue this until the time is 40 minutes and continue to walk for a total of 10 weeks. Stretching is done before and after walking.	A green square is shown. if on left side press z. If on right press /.	Yes	2	Remember scene and face pairs.	Yes	1	The participant judges numbers bade on the background and respond accordingly to whether the number is greater than or less than 5.	No	NA	Yes	I read that exercise improves overall brain function.	Cardiovascular exercises mainly.	Yes	6 times per week	Bench Press, Run, Squat, Rows	Male	19	43221	Some college (no college degree)	41276
2645512856	41755087	5/28/2013	5/28/2013	NA	208	0	0	0	1	1	0	0	0	1	0	1	1	1	Toning	Three times a week, for 50 minutes per session, elderly and sedentary adults participated in a exercise routine that involved stretches, yoga, etc. to increase balance and strength.	A square is displayed on the subject's screen - and they must push either "z" or "/" if the square is on the left of right side of the screen, respectively. They objective is to do this as quickly as possible.	Yes	2	The participant must memorize scenes and associated faces with scenes, and then recall in the second phase if the faces shown on the images are the same as in the memorization phase.	Yes	2	A number is shown on either a blue or pink background - if it is on a blue background, they participant must determine if it is greater or less than 5, if it is on a pink background they must determine if the number is odd or even.	Yes	2	Yes	I simply know it is said to improve cognitive ability.	Cardio and weight training	Yes	5 times per week	Lift and Bike	Male	20	17402	Some college (no college degree)	39131
2645526099	41755087	5/28/2013	5/28/2013	NA	210	0	0	0	0	0	1	1	0	0	0	1	0	1	Walking	For the sedentary elderly: start by walking 10 minutes, 3 times a week.After first week, ad 5 minutes to each walking session; repeat this process until walking 40 minutes 3 times/week; continue to do so for 6 months. Allow 10 minutes/session for warm up/cool down stretching.	The participant must watch for the green (looked blue to me) square. If it appears on the left, hit the "z" key; on the right, hit '/". Participant must try to do this as quickly as possible, without sacrificing accuracy.	Yes	2	The participant is show a series of scenes, with pictures of men's faces inset at the center. each face/scene is shown for three seconds. In the recall part of the test, they are shown the sames scenes and faces, but they are not necessarily matched as they were the first time; the object is to determine if the face is with its original scene, or is appearing in a different scenes.	Yes	3	Participants see numbers (1-9) against either a blue square or a pink one.If the square is blue, they must indicate if the number is greater or less than 5;if pink, they mus identify the number as odd or even. Object of the exercise is to see how much people slow down when they have to toggle randomly between the pink and blue tasks.	Yes	2	Yes	Just general information,don't remember exact sources. Improved blood flow from exercise may help oxygenate the brain, improving functions.	If the oxygenate the brain idea is right,then aerobic exercise (walking, running, swimming) would work better than other types (wight training, yoga)	No	NA	NA	Male	62	85338	Master's degree	95014
2645526748	41755087	5/28/2013	5/28/2013	NA	211	0	0	0	0	0	1	1	0	0	0	1	0	1	Walking	This is an exercise plan for elderly sedentary people. It involves walking briskly. It starts the first week with people walking 10 minutes 2 times a week and adds 5 minutes to the walk each following week (15 min 2nd week, 20 min 3week, etc) up until the participants are walking 40 minutes 3 times a week. It is a 6 month program and includes 10 minutes for warm up and stretching.	This task measures someones reaction time by measuring the time it takes for them to see an image and press a corresponding key on the keyboard. The participant watches a video that will show green squares, if a square appears on the left they are supposed to press the "z" key, if the square appears on the right they are supposed to press the "l" key. The participate is supposed to press the keys…	Yes	2	A participant is supposed to view a face paired with a background image and try and remember which face goes with which background scene. In the second part a face and picture is shown and the viewer has to decide if it is the same pairing they originally saw and press "s" for same, or "d" if the face/background pairing is different.	No	NA	A person is being evaluated on the their ability to switch between tasks. If a number is shown on a blue background the person is supposed to decide if the number shown is greater or less than 5. If the number is shown on a pink background the person is supposed to decide if the number is even or odd. The person is supposed to respond using the "z" key and "l" key.	Yes	3	Yes	I have read that older people getting some exercise can help keep them from deteriorating mentally. I have heard that exercise can help slow things such as alzheimers and dementia.	Walking, swimming, using exercise equipment such as stationary bikes or weights.	Yes	4 times per week	I work out at a boxing club doing cardio boxing, kickboxing or muy thai. I also hula hoop for fun.	Female	23	43220	Bachelor's degree (4-year college degree)	11390
2646508761	41755087	5/28/2013	5/28/2013	NA	234	0	0	0	0	0	0	0	0	0	0	0	0	0	Toning	Training p three days each week, for 6 months. Sessions are 50 minutes long. The exercises are muscle toning, yoga, and stretching exercises. New exercises are learned every three weeks.	A green square appears either on the left or right side of the screen. If the square is on the left, the participant is supposed to press "z" key. If the square is on the right, the participant is supposed to press the "/" key.	No	2	a photo of a scene is shown with an picture of a face. Each scene has one face that appears in a window in front of it. Participants are supposed to remember what face appeared with each scene.	No	NA	Participants watch numbers that show up either in a blue or pink square. If blue, they have to answer whether the number is greater or less than 5. If pink, they must answer if the number is even or odd. Their speed in completing each task is measured	No	NA	No	NA	NA	Yes	2 times per week	Running on a treadmill, lifting weights	Male	24	3263	Associate's degree (2-year college degree)	11563
2647198461	41755087	5/28/2013	5/28/2013	NA	253	0	0	0	0	1	0	0	0	1	0	1	1	1	Toning	Muscle toning, balance, stretching, and yoga exercises that are geared towards fit but not active older adults. New exercises are introduced every three weeks. The sessions are 40 minutes long, but 50 minutes in total after cooling down.	The participant must watch squares appear on their screen and press the Z key on their keyboard if the square appears on the left but press the / key if it appears on the right. They have to press the keys as quickly as possible.	Yes	2	Faces and scenes are presented to participants and participants then have to match the face to the scene in which it originally appeared. They have to figure out whether the faces they are seeing paired with scenes during the testing phase are the same as before, or different.	Yes	2	Participants have to determine whether numbers on pink backgrounds are odd or even, using the Z or / keys as quickly as possible to make that decision. However, if the number appears on a blue background, they have to indicate (using the same keys) whether those numbers are greater than or less than five.	Yes	4	Yes	I have heard that mild to moderate exercise can help improve cognition, especially in those who are older.	All kinds--I am not sure	Yes	3 times per week	Cardio	Female	20	10003	Some college (no college degree)	31221
2647216521	41755087	5/28/2013	5/28/2013	NA	255	0	0	0	0	1	0	0	0	1	0	1	1	1	Toning	The program is for the elderly and or not very physically fit. It lasts 50 for 6 months. It includes 10 min before and after of streaching. It includes some toning and strength exercises. after two weeks some weights and toning material is added.	The task required one to press the z key on if the square showed up on the left of the screen and the / key if the box showed up on the right of the screen. participants are scored by speed.	Yes	2	press s key if face was same in picture. Press d key if face is different in picture. performance is measured by memory ability.	No	NA	If the back ground was blue you decide if the number is less then or greater then 5. if the back ground is pink you judge weather the number is odd or even. the score is judged by the participants ability to multi task. i didnt know if z is less than or / is less or greater. I didnt know if z was or / was odd or even.	No	NA	No	NA	NA	Yes	5 times per week	strength,cardio,zumba	Female	52	60438	Some college (no college degree)	60438
2655268930	41755087	6/1/2013	6/1/2013	NA	282	0	0	0	0	0	1	1	0	0	0	1	0	1	Walking	It involves progressively increasing the length of time spent walking daily, in addition to stretching and cool-down exercises	If a square appears on the left side of the keyboard, the participant presses a z, if on the right, they press an l	No	2	Participants are asked to remember pairings of faces and backgrounds	No	1	Participants must decide based on the color of background whether a number is either greater or less than five, or if it is odd or even.	No	1	Yes	Simply that regular exercise benefits brain function	Cardio	Yes	6 times per week	Weight training, cardio, and martial arts	Female	25	94709	Some graduate school	32913
2656019831	41755087	6/2/2013	6/2/2013	NA	298	0	0	0	0	0	0	0	0	0	0	0	0	0	Walking	The participants begin walking 10 minutes 3 days a week. They increase 10 minutes a day until they walk 40 minutes a day.	They are measuring reaction time. The person has to respond by clicking on something in the screen	Yes	2	They see a face paired with a scene. They have to remember later if the face and scene were together.	Yes	2	The person has to judge a number according to the background behind the number. They are learning about keeping pieces of information together when they do it.	Yes	2	Yes	That it can help with people in focusing and doing better with the task.	I think light exercise would be good.	Yes	5 times per week	I do walking and other light exercise.	Male	31	28086	Bachelor's degree (4-year college degree)	17001
2656032350	41755087	6/2/2013	6/2/2013	NA	306	0	0	0	0	0	0	0	0	0	0	0	0	0	Walking	Walk ten minutes a day, three times a week. Every week, increase the time spent walking by 5 minutes, up to a maximum of 40 minutes a day (week 7). Continue walking 40 minutes, three days a week up to a total of 6 months. Specifically for older, sedentary adults.	Measures a participants reaction time. They are shown a video where a box will appear on the left or right side of the screen. If it appears on the left, the participant presses "z", if it appears on the right, the participation presses "/". The participant should answer as quickly as possible. Their speed in pressing the button after seeing the box is measured.	Yes	2	Participant is shown pictures of a scene and a face and are asked to memorize which scene goes with which face. They are then tested to see if they can remember the same face-scene combination.	No	NA	Participants will be shown numbers on either a blue or pink bakground. If the background is blue, they must decide if the number is greater than 5. If the background is pink, they must decide if the number is even or odd. The purpose is to see how having to handle multiple tasks affects how well the person performs each task.	No	NA	Yes	Endorphins and other chemicals released during exercise can help improve mental performance,	Any	Yes	5 times per week	Weight training, elliptical machine, basketball	Male	23	32601	Professional degree	22560
2656049057	41755087	6/2/2013	6/2/2013	NA	312	0	0	0	0	0	1	1	0	0	0	1	0	1	Walking	The walking program began with 10 minutes, three days per week. It added five minutes per walk each week until at week 7 was at 40 minutes. Each walk was preceded by a 10 minute warmup.	The participant observed brief visual displays of the square on either the left or right side of the screen, and then hit the z for left or forward slash for right.	Yes	2	The participant observed face images alongside a landscape image. They then saw another series of images that may or may be the same pairs. The would select d for different or s for same.	No	NA	The task measured the participant's ability to multitask, viewing pairings of numbers and colors. If blue, < or > than 5. If pink, odd or even, using the z and forward slash keys for designation.	Yes	1	Yes	Exercise increases overall health, including mental processes.	Walking, running.	Yes	1 time per week	cycling	Male	56	30110	Bachelor's degree (4-year college degree)	72316
2656071263	41755087	6/2/2013	6/2/2013	NA	318	0	0	0	0	0	0	0	0	0	0	0	0	0	Walking	This is an exercise plan for sedentary elder adults. They begin by walking five minutes, three times a week. Each week they add five minutes to their total walking time, until their total walking time is 40 minutes. Every time they walk they also stretch before and after.	Participants are testing their reaction time. On the screen a green square will appear. If it is on the left, they press the "z" key; if it is on the right they press the "/" key. Performance is measured by the speed of their reaction time.	Yes	2	Participants see a brief clip of a face and a scene together. Later they are asked to recall which face was with which scene. Performance is measured by their accuracy of matching the faces with scenes.	Yes	2	Participants are shown numbers on a screen. If the number is against a blue background they must select whether it is higher or lower than 5. If the number is against a pink background they must select whether it is odd or even. Performance is measured by comparing reaction times from when the task is the same twice in a row to when the task changes.	Yes	2	Yes	I have not read any specific studies, but I have heard that exercise is good for improving mental abilities. Being more physically fit leads to the person being more alert and focused, with increased energy.	I think any kind of physical activity that helps the participants get more physically fit and healthy would improve cognition, at least a little bit.	Yes	6 times per week	I walk or ride a stationary bike everyday (except Sunday), and I also do yoga several times a week.	Female	25	34761	Bachelor's degree (4-year college degree)	41888
2656135155	41755087	6/2/2013	6/2/2013	NA	327	0	0	0	1	1	0	0	0	1	0	1	1	1	Walking	Participants walk for 10 minutes per day, 3 times per week the first week. Then, the time is increased by 10 minutes per day in the second week (so, 20 minutes per day), by 10 minutes per day in the third week, and so on. Eventually, they will walk a total of 60 minutes per day, 3 days a week. The total time of the plan is 6 months. There is also 10 minutes of warm-up and stretching each day.	A square appears on either the left or right of screen and the person hits "z" if it's on the left and "/" if it's on the right, as quickly as possible.	Yes	2	Participant is shown photographs that each include a face paired with a scene. They have to remember which face appeared with which scene.	Yes	2	Participant says whether a number is greater or less than 5 if the background is blue or says whether the number is odd or even if the background is pink. The response speed is measured to compare times when the task stays the same versus times when the task changes.	No	NA	No	NA	NA	Yes	4 times per week	Elliptical machine, bicycling, shadow boxing	Female	39	61880	Bachelor's degree (4-year college degree)	61880
2656191563	41755087	6/2/2013	6/2/2013	NA	330	0	0	0	0	0	0	0	0	0	0	0	0	0	Walking	The elderly participants began walking for 10 minutes, 3 times per week. Each following week they'd increase the time spent by walking 5 minutes until several weeks later when they reached 40 minutes of walking, 3 times per week.	The participant must respond as quickly as possible to the appearance of a box on either the left or right-hand side of the screen, pressing Z or / key to identify the box's location.	Yes	2	The participant views a sequence of faces each paired with a different scene. The participant is then showed the faces again and asked if the face is paired with the same scene or a different scene, pressing the S key to mark "same" or the D key to mark "different."	Yes	2	The participant is shown a number. They are to judge if the number is greater or less than 5 if the background is blue. They are to judge if the number is odd or even if the background is pink.	Yes	2	No	NA	NA	Yes	3 times per week	Walking, exercise bike	Male	32	20164	Some college (no college degree)	58873
2656394565	41755087	6/2/2013	6/2/2013	NA	353	0	0	0	0	1	1	1	0	1	0	1	1	1	Walking	The participants begin walking 5 min. a day three days a week. They then increase by five minutes the next week, until they are taking brisk 40 min. walks three times a week. This continues for six months. 10 min. of stretching and cool down are involved with each walk.	The person has to indicate which side of the screen the green box is on, using the z and / keys on their keyboard. They are graded on how fast they respond.	No	2	Participants are shown a scene, coupled with a picture of a face. Later, they are show pictures and faces again and are asked if these two things went together. They press 's' for yes and 'd' for no on their keyboard to indicate this.	No	2	The person has to switch between tasks, deciding if a number on a blue background is greater or less than 5, and if the background is pink, if the number is odd or even. They indicated this by using the z and / keys on their keyboard.	Yes	4	Yes	Supposedly being more healthy and active also makes the mind sharper and more alert and helps with memory and retention. It also makes the person more attentive and able to make choices easier.	Aerobic exercises that increase heart rate.	No	NA	NA	Female	37	44102	High school graduate	11222
2656436468	41755087	6/2/2013	6/3/2013	NA	366	0	0	0	0	0	0	0	0	0	0	0	0	0	Toning	The exercise plan was for seniors who were previously not active. The plan will take the seniors six months to complete, and they will participate in the plan three times a week. The plan involves muscle toning, exercises that will help improve their balance, yoga, and stretching/flexibility exercises. They learn a new set of exercises every three weeks. In the first week of each three week span,…	The participant is measured by their reaction time/speed. This is measured by seeing how fast the participant reacts to a square appearing on the screen. If it appears on the left, they press a certain button on the keyboard (z), and if it appears on the right, they press another button on the keyboard (/).	Yes	2	The participant's memory accuracy is measured. To do this, the participant is first shown individual faces in front of a scene. The person must memorize and recall which face appeared in front of which scene. They are tested on this after they have seen all faces/scenes one time.	Yes	1	The participant is judged based on how well they can do simultaneous tasks. To do this, they must press a key based on whether a number on a blue square is higher or lower than 5 and alternatively whether a number on a pink square is even or odd.	Yes	1	No	NA	NA	Yes	4 times per week	I go running three times per week and try to fit in a bike ride on at least one day in the week that I didn't go running. I also do pushups, crunches, dips, and a little bit of weight lifting on random days.	Male	33	84770	Associate's degree (2-year college degree)	70710
2656665931	41755087	6/3/2013	6/3/2013	NA	388	0	0	0	0	1	1	1	0	1	0	1	1	1	Walking	It is a walking plan for the elderly that lasts for six months. In this walking plan, they start walking 3 time a week for 10 minutes. The next week, they add 5 more minutes to each walking session. Every following week, they continue to add 5 minutes until they reach 40 minutes of brisk walking in a session at about the 7 week mark. After that, they continue to walk for 40 minutes of brisk walki…	The way the performance is measured is by the speed of the participant in the task. In this task, the participant puts one finger on one key on the left side of the keyboard and one finger on one key on the right side of the keyboard. If a green box appears to the left side of their screen, they press the key on the left. If a green box appears to the right side of their screen, they press the ke…	Yes	2	The main way the performance on the task is measured is by memory accuracy. During the task, the participant is shown a photo of a scenic backdrop at the same time as they see a photo of a persons face. After they are shown these pairs of photos, they are then given a memory recall test by seeing pairs of images again. This time, they have to report if the background photo & the face photo are ma…	No	NA	The performance is measured by how well the participant is able to switch between two different cognitive tasks and at what speed they can keep up with the differing tasks. During the assignment, there are two different tasks that randomly switch back and forth. When a blue box with a number comes up, participants have to judge if the number is above or below the number 5. When a pink box comes u…	Yes	1	Yes	I have only read & heard a small amount about this topic--not a great deal. But from the bit that I have read/heard, it seems that in many ways exercising your body also helps to "exercise your brain."	Any kind of cardio exercise, such as brisk walking/jogging/running, dancing, aerobics, etc.	Yes	3 times per week	Aerobics, yoga/pilates, light weight training.	Female	28	60463	Some college (no college degree)	32181
2658123258	41755087	6/3/2013	6/3/2013	NA	404	0	0	0	0	0	0	0	0	0	0	0	0	0	Walking	The exercise plan is designed to gradually increase elderly patients stamina by having the walk increasing amounts over the course of a week. On the first day, they will walk only a short period, but the next day they will walk a little bit more. The day after that, they will walk even more, and so on...	The participant must press either a "z" or a "/" on the keyboard when the square appears on their respective sides. The focus of the task is to measure how quickly the participant can react.	No	2	Participants must observe a series of pictures with which a face is shown. Afterward, they are shown the same background pictures and asked if the face shown with the pictures is the same or different than before. The focus of the test is accuracy of memory.	No	2	The participant is shown a box with a number in it. If the box is blue, they must indicate whether the number is greater than or less than 5. If the box is pink, they must indicate whether the number is even or odd. The focus of the task is to compare the speed with which the participant can indicate only one variable to the speed with which the participant can indicate two variables.	No	1	No	NA	NA	Yes	2 times per week	Jogging	Male	18	55124	High school graduate	73804
2658800166	41755087	6/4/2013	6/4/2013	NA	412	0	0	0	0	0	0	0	0	0	0	0	0	0	Toning	The exercise plan is for elderly adults and sedentary adults. The workouts occur three times a week over a period of six months. During each session 40 minutes are devoted to exercise, and 10 minutes to stretching before and after exercise. Four exercises are learned that use small weights. There is also a yoga sequence, and body toning. Every three weeks the exercises change. The first week is s…	This cognitive task consists of watching a screen and reacting based on what is presented. During the task a greenish blue square appears randomly on either side of the screen per trial. If the square appears on the left the person must push the z key on the keyboard, if it appears on the right the person must push the l key on their keyboard. They are judged based on how quick their responses ar…	Yes	2	Participants were required to complete a memory association test. During each scene a face was shown in a small square with a scene in the background. The job of the participant was to determine via a following test if the images shown were the same as before. They had to determine if the face shown corresponded to the scene shown or if they did not. They were told to use the s or d key depending…	Yes	1	Participants were tested on their ability to multitask. They were shown either a number in a blue box or a number in a pink box. The blue box task was to determine if the number was higher or lower than five. The pink box task was to determine if the number was odd or even. Both boxes were presented randomly to the participant. They had to respond using the z or l key on their keyboard based on w…	Yes	2	No	NA	NA	Yes	4 times per week	Run on the treadmill or use the eliptical for cardio. Then follow that with weight training each day focusing on certain body parts. Also do some light stretching.	Female	27	92056	Some college (no college degree)	20035
2758480669	41755087	8/11/2013	8/11/2013	75.66.83.78	414	0	0	0	0	0	0	0	0	0	0	0	0	0	Walking	Walking three times per week for six weeks, increasing the walking time by five minutes each week. Begin with fifteen minutes and increase to forty minutes. Include five minute stretching before and five minute cool down.	Measures speed of reaction time. If color appears on left press z key. If color appears on right, press / key.	Yes	2	Determine if face appeared with a certain scene. Press s key if yes and d key if noy.	Yes	1	Measures the ability to switch between tasks, making a choice of greater than or less than of odd or evem, based on a color of the background. Press certain keys to answer.	Yes	1	No	NA	NA	Yes	7 times per week	Light calistenics and walking.	Male	72	38119	Some college (no college degree)	21718
2758481525	41755087	8/11/2013	8/11/2013	70.138.108.69	415	0	0	0	0	1	1	1	0	1	0	1	1	1	Walking	The exercise plan involved getting sedentary, elderly adults to walk a certain amount three times a week, then steadily increasing the time until they were walking 40 minutes in each session.	The participant must hit the z key if a square appears on the left and the / key if a square appears on the right. Performance is measured by how quickly they press the key.	Yes	2	Participants are shown faces with backgrounds and are tested by showing the same backgrounds with possibly different faces. They must determine if the faces are the same or different.	Yes	2	The participant must determine if a number is greater or less than 5 if the box is blue, and odd or even if the box is pink. Performance is measured by how quickly they judge.	Yes	2	Yes	I heard that stimulating the body leads to a more active mind.	Walking, jogging, biking.	Yes	3 times per week	Running	Female	24	77025	Bachelor's degree (4-year college degree)	40501
2758544372	41755087	8/11/2013	8/11/2013	184.91.17.39	440	0	0	0	1	1	1	1	0	1	0	1	1	1	Walking	The following fitness training program focuses on the sedentary lifestyle: Elderly, and not fit or active adults. It lasts for 6 months, and the training takes place 3 times a week. During the first week, participants walk 10 minutes a day on 3 different days. Each week, they walk 5 minutes longer on those 3 days. Eventually working their way up to walking 40 minutes a day, 3 days a week, by week…	On this trial task, a green square appears on either the left or right side of the screen. There is an x in the middle of the screen as a base. If the square is on the left, the person presses the 'z' button. If the square is on the right, the person presses the '/' button. You must respond as quickly as possible. I believe it is measured on time and accuracy.	Yes	2	This is a 2 part memory. task. In part 1, you are show scenes with a face on top of them. In part 2 you are shown scenes with a face on top of them again, and must determine if it is the same scene + face combo as in phase 1. In this memory task, the keys used for part 2 of the task are the 's' and 'd' keys. The 's' key is used if the face + scene combo is the same as initially shown in phase 1. …	Yes	2	This involves juggling 2 tasks at the same time, and seeing how well you can switch back and forth between them. The primary measurement of performance here is how much slower you are when you have to switch tasks vs doing the same task. On each part of this task, you view numbers and make a judgement about each one. The judgement is based on the background color behind the number, There are 2 po…	Yes	3	Yes	I have read on multiple sites, which I cannot remember much of the name of, that exercise increases cognition, and performance on cognitive tasks. It may have been in some research on tasks on Mturk tasks, and I think some was on everydayhealth.com, a site I use to track my exercise and diet.	I believe anything that increases your heart rate and gets the blood flowing will increase oxygen to the brain, and thus increase the ability to do cognitive tasks. A body at rest tends to be lazy, and so does the mind.	Yes	More than 7 times per week	I walk 3 to 4 miles every single day. I lift weights for 45 minutes or more every other day.	Male	43	32127	Some college (no college degree)	44444
2758623586	41755087	8/11/2013	8/11/2013	72.129.91.215	469	0	0	0	0	1	0	0	0	1	0	1	1	1	Walking	For week 1 they walk 10 minutes for 3 days. Every subsequent week they increase their time by 5 minutes. By week 7 they are walking 40 minutes for 3 days.	A square either appears on the left or right. If it's on the left you press Z, if it's on the right you press /	Yes	2	During each scene a background photo is shown along with a face. The participant has to remember which face matches which background.	Yes	1	Participants must judge numbers based on the background color. If it's blue they have to say if it's greater than 5 or less than 5. If it's pink they choose if the number is odd or even. The keyboard buttons used are Z and /, and participants must complete two rounds in a row to measure their reaction times.	Yes	1	No	NA	NA	Yes	4 times per week	Weightlifting, cardio, walk my dog	Male	29	91724	Some college (no college degree)	34427
2758651960	41755087	8/11/2013	8/11/2013	71.119.124.202	478	0	0	0	0	0	0	0	0	0	0	0	0	0	Toning	4o minutes of exercicing with 10 minuts warm up with 40 different exercised. 1 stationary 2 upper body 3 yoga 4 choice	The basic reason for this test is to measure speed. It involves a person to identify whether a green square is on the left or right side of the screen using the keyboard letters z for lft and / for right.	Yes	2	This task measures memory by placing a face over a scene. Each scene is flashed for 3 second and moves to the next scene. at the end the scene are replayed and the object is to decide whether the scene/face has change. you identify using keyboard kesy s and d for same or different.	No	2	This test was on multi tasking pink back ground color and numbers that flash on the coloors. tester is to identify if number is greater than or less than 5 using the keyboard letters z and /	No	2	No	NA	NA	No	NA	NA	Male	70	90605	Associate's degree (2-year college degree)	33377
2758765512	41755087	8/11/2013	8/11/2013	96.251.32.183	493	0	0	0	0	0	1	1	0	0	0	1	0	1	Walking	Elderly go walking 3 times a week on different days. They start at 10 minute walks, and increase 5 minutes every week. This maxes out at 40 minutes per walk, and that continues until 6 months finishes. 10 minutes of warmups are done before each walk.	Participants watch a screen that flashes a green square on one side of the screen. They must press z if it's the left side, and / if it's the right side. The speed of their responses is measured.	Yes	2	Participants see a set of face-scene pairs. Later they are shown another set of face-scene pairs and must click S if they are the same as what they saw earlier, or D if they are different. Measurement is by memory's accuracy.	Yes	2	Participants are shown numbers on top of a blue or pink background. If blue, they must press Z for a number lower than 5, and / if higher than 5. If pink, press Z if odd and / if even. Experiment measures speed and accuracy to see how switching between two types of tasks slows people down.	Yes	1	Yes	I've read that exercise and keeping active, including in different scenery than usual, helps the faculties of the mind.	I've heard that running and walking can help the parts of the brain that involve memory.	Yes	1 time per week	Stationary exercise bike.	Male	32	92307	Bachelor's degree (4-year college degree)	98307
2758795625	41755087	8/11/2013	8/11/2013	204.12.174.225	497	0	0	1	0	1	0	0	1	1	1	1	1	1	Walking	Start walking for 10 minutes each day, then after a week, increase it by 5 minutes. Also has 10 minutes of stretches.	Green square on left side of screen = Z key, right size = / key.	Yes	2	Memory test by showing two pictures at once & seeing if people can remember which face goes with which scene.	No	NA	Low or odd number (less than 5) = z key, high or even = / key, testing if people can work on two tasks at once	No	NA	No	NA	NA	Yes	3 times per week	weight lifting, crunches	Male	21	48858	Some college (no college degree)	47192
2758976459	41755087	8/12/2013	8/12/2013	76.107.176.39	519	0	0	1	1	1	0	0	1	1	1	1	1	1	Walking	People go walking. They go in larger and larger time increments. They have time to rest.	The participant clicks a button for the square. If it is on the left they hit one key and if it is on the right they click another.	No	2	A face is paired with a photograph. The study tests whether the participant can link the two together. A good memory is required.	No	2	This is a difficult one. I have done surveys like this before. It is very hard to remember the color versus the number and what you are supposed to judge.	No	2	No	NA	NA	No	NA	NA	Male	29	38654	Master's degree	38654
2761368902	41755087	8/13/2013	8/13/2013	109.67.172.92	566	0	0	0	0	0	0	0	0	0	0	0	0	0	Toning	This was an exercise regiment for the elderly. It lasted a duration of 6 months total. Every three weeks the participants would add repetitions and weight to their routine. The regiment included: toning, balance improvement, weight lifting, stretching, and another exercise of their choice.	The performance was measured by speed of response where a square would appear on either the right or left side of the screen if the square appeared on the left the participant would press the z key if it appeared on the right the participant would hit the / key.	Yes	2	the participants performance was measured based on their ability to memorize which face went with which scene. They were shown a series of scenes and faces and then were shown another series with scenes but maybe different or the same faces matching with that scene. If the face was different the participant was asked to press the d key if it was the same then they would hit the s key.	Yes	3	depending on the color of the background behind a number the participant is asked to determine whether the number is odd or even with a pink back ground or higher or lower than 5 with a blue background. This measurement of performance is based on how well the participant is able to switch between two different activities simultaneously.	Yes	6	Yes	with any exercise routine there is a pattern or interval of some kind so obviously if you were subjected to the routine often you would begin to increase your cognitive ability.	i do not recall.	No	NA	NA	Female	22	1106	Bachelor's degree (4-year college degree)	21243
2762133162	41755087	8/13/2013	8/13/2013	97.83.194.44	573	0	0	0	1	0	0	0	0	1	0	0	1	1	Walking	this is a fitness regimen for elderly and sedentary persons. for 6 months each person will walk on three days each week. in the first week the walking period is 10 minutes each day, and every new week adds on 5 minutes of walking (so 15 mins. walking each of 3 days in week 2, 20 mins. in week 3, so on) until each person is walking briskly for 40 minutes 3 days each week. each person walks 40 mins…	a participant views a green square that appears either on the right or left side of the screen. if it appears on the left, the participant strikes "z" and if on the right, strikes "/". they do this as quickly as possible. primary performance measured is speed	Yes	2	participants view a series of scenes paired with a face for 3 seconds, then are asked to recall if this pairing is the same pairing they saw the first time around. it tests memory accuracy in the relationship between two pieces of information.	Yes	2	participants view a series of numbers surrounded by either pink or blue boxes. if pink, they must indicate if the number is odd or even. if blue, decide if the number is greater or lesser than 5. this test compares response speeds by changing conditions	Yes	2	No	NA	NA	Yes	Less than 1 time per week	pushups, planks, crunches, jogging, stretching	Male	28	54806	Bachelor's degree (4-year college degree)	13013
2764492771	41755087	8/15/2013	8/15/2013	96.228.228.39	610	0	0	0	0	0	0	0	0	0	0	0	0	0	Walking	People walk for 10 minutes a day, 3 times a week. Then they add 5 minutes to their walks. After 7 weeks, they briskly walk 40 minutes, with ten minutes of stretching and cooling down.	A person looks at a screen. Green squares appear. If a square is on the left, the z key should be pressed. If it is on the right, the / key should be pressed. Reaction time is measured, with the goal of reducing it to a minimum and plowing through the task at high speed.	Yes	2	Images combining faces and scenery are briefly shown. The same images, possibly with different combinations of scenes and faces, are shown. Participants are tested and asked if the second series of picture combinations match the first. They are tested for their ability to recall associations between two different pieces of information.	No	NA	Participants are put through an irritating and fatiguing process of simple tasks with arbitrary rule changes happening at random times. This task switching is done with a screen and keyboard. It measures abilities to make numerical judgments and apply rules in compliance with the researcher's bizarre and narrow vision of what the human mind is meant for.	No	NA	No	NA	NA	Yes	4 times per week	Cycling, weight lifting, walking	Male	46	34667	Some college (no college degree)	99107
2764548749	41755087	8/15/2013	8/15/2013	70.178.57.47	611	0	0	0	1	1	0	0	0	1	0	1	1	1	Walking	Participants were asked to walk 10 minutes 3 days for a week and then 15 minutes 3 days a week and keep increasing their time walking by adding 5 minutes to the time every week they walk until they reach a total of 40 minutes in the 7th week and continue brisk walking through this time. They also have a 10 minute warm up and cool down session before walking.	This task did not make any sense at all to me. All it was a blue box going from one place to another.	No	2	Trying to associate a face with certain scenery and remembering which face goes with each scene.	Yes	3	This absolutely did not make any sense to me. Read the paragraphs before this but did not know if I was supposed to hit certain keys on the keyboard.	No	1	No	NA	NA	No	NA	NA	Male	55	72714	High school graduate	27583
2764593476	41755087	8/15/2013	8/15/2013	108.80.60.60	612	0	0	0	0	0	1	1	0	0	0	1	0	1	Toning	the fitness plan is series of four item (1) is strength building 3 stages (2) is muscle building 3 stage (3) is Yoga and (4) was another relation technique. after a number of weeks, new exercises are taught.	the exercise the person was doing was he or she hitting a button on the right or left side based on something in a picture. the test measured an understanding of specific instructions.	No	2	the task wanted to see how we memorize a face to particular landscape scene.	No	1	the task wanted to see if we could memorize as a series of numbers.	No	1	Yes	I heard that after exercising more blood is flowing to the brain. with more oxygen in the brain the report I read said thinking is improved.	walking, jogging and running for a certain amount of time.	Yes	5 times per week	primarily walking and carrying heavy bags.	Male	61	94109	Associate's degree (2-year college degree)	14211
2764767975	41755087	8/15/2013	8/15/2013	98.150.209.4	614	0	0	0	0	0	0	0	0	0	0	0	0	0	Walking	The plan is for elderly adults to walk three times a week for six months. For the first six weeks they start out with a small amount of time which I believe is ten minute to walk and they work their way up by adding five minutes to the exercise time each week until the sixth week in which they have 40 minutes of walking. They continue to do this until the six months are up. This also includes a t…	A participant must watch a screen and identify whether or not a green square is on the right or the left side of the screen when it is shown. Their performance is measured by the speed in which they recognize the location of the green square.	Yes	2	The purpose of this task is to identify the ability to associate pieces of information together. The participant see' a sequence of pictures of faces and scenes. After the participant sees these scenes the participant has to associate the pictures of the faces with the scenes. Performance is measured by how accurate the participant chooses the pictures that match the initial viewing phase.	Yes	3	This task test for the cost of performance that is associated with switching between tasks. what happens is their is a sequence of numbers and a participant must make a decision based on the background if it is blue is it greater or less than five and if it is pink is it even or odd. performance is measured based on the ability to react quickly to the tasks.	Yes	2	Yes	I don't recall specific details but I read that exercise can make you more alert.	I don't recall specifics at the moment so I can't argue for any particular type.	Yes	7 times per week	walking, dancing	Male	27	96789	Bachelor's degree (4-year college degree)	46714
2765542863	41755087	8/15/2013	8/15/2013	24.144.88.49	624	0	0	0	0	0	0	0	0	0	0	0	0	0	Walking	Walking exercise plan designed for non active elderly individuals. Exercise plan starts with having participante walking 15 minutes/ 3 x week. Exercise time increased every week by 5 minutes, working up to 40 minute walk. this is done for 6 months.	This is an speed reaction test.The individual responds by selecting "x' for green box on left & with "/" if green box on the right.	Yes	2	Facial memory with landscape scene. A series of landscapes with a face is shown, then a test is given to determine if the face is the same using "s" for same or "d" different.	Yes	2	Speed reconition blue backround test ask the question? greater than 5 Speed reconition pink backround test ask the question? even or odd using "x" & "/" as response keys.	No	1	Yes	exercise increases o2 to brain and other neuronal responses	Any type of physical exersice.	Yes	3 times per week	Walking	Female	56	33711	Associate's degree (2-year college degree)	33711
2766823295	41755087	8/16/2013	8/16/2013	76.181.253.208	635	0	0	0	0	1	0	0	0	1	0	1	1	1	Toning	Participants, both elderly and adults who do not receive much exercise, complete exercises that involve stretching, toning, and yoga. They are asked to use tools such as resistance bands and weights that increase over the duration of a three week period. Participants learn a new set of exercises every three weeks. This exercises plan lasts for six months.	Participants watch a colored square that appears on either the right or left of their screen. They are to press 'z' for the left side and '/' for the right side. This allows them to practice how quickly they can respond.	No	2	Participants are given three seconds to view each face and scene. Afterward, they are shown the same backdrops and are asked to determine if the face is the same as previously, (by pressing the 's' button), or if it is different, (by pressing the 'd' button.) This helps to improve memory accuracy.	Yes	4	Participants are asked to examine a number along with a colored square. If the square is blue, they must determine whether the number is greater or less than 5. If they are given a pink square, they must determine whether the number is even or odd. This compares participants response speed of two different tasks, to how quickly they respond doing the same task multiple times.	Yes	5	Yes	Repeated exercises may help improve cognition by improving mood, memory, and health especially for seniors.	Auditory and visual exercises seem to be the most popular with improving cognition.	Yes	3 times per week	Walking, jogging, occasional weight lifting, and cardio exercises.	Female	22	43235	Associate's degree (2-year college degree)	2263
2629922908	41755087	5/18/2013	5/18/2013	NA	4	0	0	0	0	0	1	1	0	0	0	1	0	1	Walking	Participants walk for 10 minutes 3 times per week during the first week. Each week they increase by five minutes per walk until they reach the 7th week, wherein they walk 40 minutes for 3 times per week, stretching before and cooling down after.	The participant watches a screen and when a square appears, they press a button on the keyboard to indicated which side of the screen the square appears on.	Yes	3	A scene and a face appear on screen together. The participant must try to remember which face goes with which scene by using a keyboard button to determine if the same or different faces are matched with scenes during part II.	Yes	NA	A participant is measured for speed and accuracy as they judge whether a number is odd or even or greater or less than five depending on if it appears in front of a blue or pink background.	Yes	2	Yes	I don't remember anything specific, but I've read that exercise, especially for older adults, can improve or at least maintain levels of cognition.	Moderate exercise like walking, running, jogging, calisthenics and so on.	No	NA	NA	Male	28	68132	Some graduate school	78912
2630005760	41755087	5/18/2013	5/18/2013	NA	14	0	0	0	0	0	0	0	0	0	0	0	0	0	Toning	For fifty minutes (with a warm-up and cool-down stretching period of about 10 minutes) participants do weight sets with hand-held weights, a yoga routine, and stretching. The first week they learn the exercises and then the next few weeks increase the repetitions. This continues for six months.	If a square is on the left you press the Z if the square is on the right you press the /	Yes	3	Match faces with scenes. When they are tested they are asked if a certain scene had appeared with that face.	Yes	4	If the number is on a blue background you use z and / to show more than/less than 5. if the number is on a pink background you use z and / to show odd/even.	Yes	4	No	NA	NA	Yes	4 times per week	Running, biking, yoga	Female	28	21703	Bachelor's degree (4-year college degree)	31415
2630074857	41755087	5/18/2013	5/18/2013	NA	27	0	0	0	1	1	1	1	0	1	0	1	1	1	Walking	Out of shape patients are told to walk briskly for 10 minutes 3 times a week. Every week, they are to increase the amount of time by 5 minutes(15 minutes 3 times a week for the second week, 20 minutes 3 times a week for the third and so on). Each exercise session is given an extra 10 minutes for stretching and cooling down.	Participants are expected to watch a black screen and press a button (z and /) whenever they see a square appear on either side of the screen(z corresponding to the left side and / to the right). Their performance will be measured based upon how quickly the perform the task.	Yes	3	Participants are expected to associate faces with different scenes in nature. They are then quized based upon how well they remembered the association. They are expected to press "s" if the face is the same or "d" if the face is different. Their performance is measured based upon how well they associated the face with the scene.	Yes	4	Participants are asked to evaluate numbers with different colored back grounds. If the background color is blue, they're to determine if the number is higher or lower than 5. If the background color is pink, they're to determine if the number is odd or even. Their performance is measured based upon how quickly they can make the determination.	Yes	2	Yes	I don't recall specifics, merely that I'd heard that there is a corelation between an active body and an active mind	Walking/Running	Yes	6 times per week	Push ups, squats, dips, walking, and crunches.	Male	28	84721	Some high school	24601
2630314610	41755087	5/18/2013	5/19/2013	NA	40	0	0	0	0	0	0	0	0	0	0	0	0	0	Walking	The plan consists of walking periods three days a week, starting at 15 minutes and adding 5 mins/wk for a total of 7 weeks until the walking time reaches 40 mins/walk which includes 10 mins of warm up and cooling down.	video showed a small blue box appearing alternately on the screen with a small + (plus) sign. I'm not sure what waas being done or by whom, though	Yes	3	The video showed different nature shots with different faces of men superimposed on the scene. Person had to press different letters if the person was the same as shown earlier, or a second letter if the face was different.	Yes	5	On each trial of this task, participants view a series of numbers and make one of two judgments about each one. The judgment they have to make depends on the color of the background behind the number. If the number appears against a blue background, participants judge whether it is greater than 5 or less than 5. If the background is pink, they judge whether the number is odd or even. They respond…	Yes	6	Yes	I've heard that physical exercise, and especially mental exercises, can improve memory and task performance.	mental exercises such as Soduko or crossword puzzles	Yes	2 times per week	ride arm/leg stationary bike for an hour each time.	Female	57	57501	Some graduate school	93051
2630456024	41755087	5/19/2013	5/19/2013	NA	47	0	0	0	1	1	0	0	0	1	0	1	1	1	Toning	50-minutes a day three days a week for six-months. made up of use of hand weights, flexible bands, yoga and stretching	pushing the z or / buttons on the keyboard when the square appears on the left or right of the plus sign in the middle of the screen	Yes	3	pushing the s or d buttons if the face matches the background that was shown earlier	Yes	5	pushing the z key if the blue box appears and the number is below 5, or if the number is odd in a pink background. pushing the / key if the number is above 5 with a blue background, or if the background is pink if it's an even number	Yes	4	No	NA	NA	Yes	3 times per week	jogging, basketball	Male	41	80013	Bachelor's degree (4-year college degree)	68411
2631109806	41755087	5/19/2013	5/19/2013	NA	59	0	0	0	0	0	1	1	0	0	0	1	0	1	Walking	Participants begin walking 10 minutes, 3 times a week, increasing the time by 5 minutes each week, stretching and warmup is also part of the program.	The participant must click either a "z" key on their keyboard if a square appears on the left, if it appears on the right they should press the "/" key, responding as quickly as possible	Yes	3	The task is to check how people remember two pieces of information. They are shown a photograph of a scene with a photograph of a face. They are asked to try to remember which face appears with which scene by pressing the S key or the D key, the S key if it matches the face to the right scene, the d key if they don't match.	Yes	3	Participants make judgements about numbers based on the color of the background behind the number, if the number is on a blue background they judge if it's less than or greater than 5, if it's on a pink one they judge odd or even and use the z and / keys on their keyboard to answer for z being low or odd and / being high or even.	Yes	3	Yes	I have heard that mental tasks can improve with exercise but don't remember the details	I think that it said that aerobic or mental exercise can improve cognition.	No	NA	NA	Female	38	83702	Bachelor's degree (4-year college degree)	43135
2631271786	41755087	5/20/2013	5/20/2013	NA	63	0	0	0	0	0	0	0	0	0	0	0	0	0	Walking	It is walking 3 times a week for 6 months. People increase their walking time by 5 minutes each day until they hit 40 minutes.	Press z for a square on the left and / for a square on the right.	Yes	3	You have to remember faces that come up in a short time.	No	NA	You use z and / to switch between 2 tasks and press numbers that correlate with those keys.	Yes	3	No	NA	NA	No	NA	NA	Male	20	8816	Some college (no college degree)	33333
2631359145	41755087	5/20/2013	5/20/2013	NA	69	0	0	0	0	0	0	0	0	0	0	0	0	0	Toning	This exercise is compromised of 10 minutes of stretching and warming up and 40 minutes of yoga and weight repetitive training type exercises. The participants are elderly people who are sedetary.	This test measures reaction time. green square will appear on either the right or the left of the screen and the person must press z or / key quickly corresponding with where the green square appears.	Yes	3	This is a memory task. The person must decide if two images, face and place, are meant to occur together or not.	Yes	3	This task measures how quickly a person can keep two tasks in mind and switch back and forth between them. Participants must decide weather a number is greater than five or less than five depending on a background.	Yes	4	No	NA	NA	No	NA	NA	Female	42	36587	Some college (no college degree)	83197
2631435906	41755087	5/20/2013	5/20/2013	NA	73	0	0	0	0	0	0	0	0	0	0	0	0	0	Walking	For the first week, participants walk 5 min a day, then second week 10, third week 15 until at the end of 40 weeks they are able to exercise 40 minutes three times a day including warm up and cool down.	The participant is asked to click either the z key when blue box appears left or the / key when blue box appears right as quickly as they can.	Yes	3	Memory skill is tested by matching faces with background scenes. Participants are shown a series of male faces and backgrounds, then shown them again and need to post s if the pair matches original, d if the face no longer matches background.	Yes	3	The participant has to perform two different cognitive tasks. A box is show. If the background is blue they judge if number shown is lower than 5 (press z) or higher than 5 (press /) or if background is pink they judge if number is odd (press z) or even (press /)	Yes	3	No	NA	NA	Yes	3 times per week	I go walking rather than driving to local stores and restaurants, some light warm ups and in summer I go swimming for 1-2 hours a day 5 times a week.	Female	43	98125	Bachelor's degree (4-year college degree)	9876
2635210098	41755087	5/21/2013	5/21/2013	NA	104	0	0	0	1	1	0	1	0	1	0	1	1	1	Toning	50 minutes three days a week for 6 months. 40 minutes of exercise and 10 minutes of stretching and warm up/cool down. Strength training with hand weights and resistance bands, balance exercises, one yoga exercise and stretching. Learn new exercise every 3 weeks by learning new exercise in week 1, and increasing the intensity and repetitions on week 2 and 3.	A participant must react to a square on either side of the screen as quickly as possible by either pressing the "z" button if the square appears on the left hand side, or the "/" button if the square appears on the right hand side. Performance is measured by speed of reaction time.	Yes	3	A participant is shown a photograph of a person's face with a background scene, and then must remember if that face appeared with that scene. This measure memory accuracy.	Yes	3	Participants have to determine whether a number is greater than 5 if the number is presented with a blue screen, or if the number is odd or even if the number is presented with a pink screen. This measures their response time when switching between two different tasks, as opposed to just one task.	Yes	3	Yes	Exercise can increase blood flow to the brain, causing greater alertness. Yoga also calms the mind and can increase attention span and focus.	Yoga, cardio.	No	NA	NA	Female	27	33458	Associate's degree (2-year college degree)	52585
2635337104	41755087	5/21/2013	5/21/2013	NA	114	0	0	0	1	1	0	0	0	1	0	1	1	1	Toning	This program is more elderly, non active adults. They do toning, balance, yoga, and stretching for 50 minutes. Every three weeks, they learn a new exercise, and in between that they focus on intensifying the activities.	The participant presses the z or / key depending on what side the object is on.	Yes	3	The participant needs to memorize faces and remember which face appeared where.	Yes	2	The participant views a block with a letter in it. For one color, they must judge whether a number is odd or even. For another color, they judge if the number is greater or less than five. They use the Z and / key to answer.	Yes	3	Yes	I have not heard anything.	I have not heard anything.	No	NA	NA	Female	28	85017	Associate's degree (2-year college degree)	2071
2636519587	41755087	5/22/2013	5/22/2013	NA	122	0	0	0	0	0	0	0	0	0	0	0	0	0	Walking	The exercise plan was aimed at sedentary people/ the elderly. It included a 10 minute warm up and cool down period. It started at walking 10 minutes a day three days a week. Each week it added 5 minutes to the walking time until the participant was up to walking 40 minutes a day, three days a week by the seventh week. 40 minutes of brisk walking three days a week was then continued through the en…	A square appears on one side of the screen. It's not a gren square in the video it's an aqua blue square. The participant presses the z key to indicate the square is on the left side of the screen or presses the l key to indicate the square is on the right side of the screen. It measures how quickly someone can respond to a simple event. It's measuring speed.	Yes	3	The participant is being tested for memory accuracy. A photograph is shown of someone's face paired with a photograph of a scene behind the photo of the person. The participant is to remember which face appeared with which scene. They are shown a series and then shown the series again and they must identify the differences.	Yes	3	Measures the quickness and accuracy someone can do two different tasks and switch between them. Participants view a series of numbers and make one of the two judgements about the each. The judgements are dependent on the color of the background behind the number. If the number appears infront of blue then they judge if it is greater than 5 or less than 5. If it's pink they judge if the number is …	Yes	3	No	NA	NA	Yes	1 time per week	Walk/jog on a treadmill, lift free weights.	Female	29	28376	Associate's degree (2-year college degree)	16980
2640103135	41755087	5/23/2013	5/23/2013	NA	132	0	0	0	0	0	0	0	0	0	0	0	0	0	Walking	this is a fitness plan for seniors and inactive adults. The plan is to walk ten minutes 3 times a week for the first week and then increase it by 5 minutes every week until the 7th week when they will be walking 40 minutes a day 3 times a week	a green square is going to show up on the screen, you are asked to press the z key if the box shows up on the left and the / key if it shows up on the right. you are supposed to do this as quickly as possible.	Yes	3	a user is shown pictures of faces on different backgrounds. after viewing the faces, the user is shown the faces on either the same or different backgrounds. the user must use the keyboard to press a key that indicates that combo is correct or a different key if it is incorrect. you must do this as quickly as possible	Yes	3	using the keyboard you must decide two different tasks depending on the color of the square. If the square is blue you need to hti the z key if the number is lower than 5 or the / key if the number is higher than 5. if the box is pink you must hit the z key if the number is odd and the / key if the number is even as quickly as possible. This task is to see how quickly you can do two things at onc…	Yes	1	Yes	I read something that said exercise can increase memory and brain function in adults.	any kind	Yes	NA	brisk walking and running	Female	31	85704	Bachelor's degree (4-year college degree)	51977
2642987812	41755087	5/25/2013	5/25/2013	NA	139	0	0	0	0	0	0	0	0	0	0	0	0	0	Walking	The program involves brisk walking. It runs for 6 months and starts with walking for 10 minutes for 3 days a week. Each week 5 minutes is added to the time until week 7 when the time reaches 40 minutes. The participants then continue to walk 40 minutes 3 days a week for the rest of the 6 months. 10 minutes of stretching is involved in each work-out.	Participants are given the task of hitting the Z key or the l key demanding on where on the screen a green box appears. If it is in on the right they press the l key, on the left they press the z key. They are told to go as quickly as possible.	Yes	3	The participants are given the task of remembering which picture of a face goes with the background scene. They view each scene/face for 3 seconds, they in the recall phase they view the scene/face pairs and have to decide if the face appeared with the scene.	Yes	3	Participants view numbers and have to pick between two options depending on the background color appearing with the number. If the number appears on blue they decide if is greater or less than 5, if it appears on a pink background they judge whether the number is odd or even. They have to use the z and l keys to do this and try and go as fast as possible.	Yes	2	No	NA	NA	Yes	6 times per week	Running, yoga, pilates, strength training	Female	30	27524	Some college (no college degree)	24836
2643698395	41755087	5/26/2013	5/26/2013	NA	148	0	0	1	0	0	0	0	1	0	0	0	1	1	Walking	its a heath and fitness program consisting of walking	the participant must press the z or / key to identify the objects on the screen	Yes	3	the participant must match the faces they see to the scene	No	NA	the participant must press the z and / keys to judge whether the numbers are odd or even	No	NA	No	NA	NA	Yes	3 times per week	weightlifting and pushups	Male	31	47429	Some college (no college degree)	9299
2643730748	41755087	5/26/2013	5/26/2013	NA	149	0	0	0	0	0	1	1	0	0	0	1	0	1	Walking	This exercise plan was described for sedentary and elderly people that don't exercise often. This 6 month program involves 10 minutes of walking during the day (week 1), 15 minutes during the day (week 2), 20 minutes of walking during the day (week 3). Walking time and pace will be increased weekly until they reach 40 minutes of arduous walking.	A person was asked to type the letter "z" if a green square appeared on the left of their computer screen, and "/" if the square appeared on the right of their screen.	Yes	3	The subject views several background scenes assigned with a person's face. Several scenes and faces will be shown to the participant. The scenes and faces will then be scrambled and the subject must identify if the correct scene and face are paired together. The subject will type "S" for matching images, and "D" if the images aren't matching.	Yes	4	A subject is identifying characteristics of the number shown on the screen based on the background color. If the background color is blue, the person decides whether the number is greater or less than 5 - they will type "Z" for less than 5 and "/" for greater than five. If the background color is red, the subject must identify if the number is odd or even - they will type "Z" for an odd number an…	Yes	5	Yes	I've heard that increasing exercise will increase a person's ability to process more information efficiently and precisely. It can also help with recalling information better.	Running, swimming, and any other strenuous aerobic activities.	Yes	5 times per week	Running, walking, elliptical.	Female	26	91106	Master's degree	94933
2644326469	41755087	5/27/2013	5/27/2013	NA	165	0	0	0	0	1	0	0	0	1	0	1	1	1	Toning	using weights and bands starting with a a 50 minute program with stretching and cool down with yoga, muscle tone and balance in the middle. after a 6 month program, adding more exercising to help with fitness. put together for elderly that do not live an active lifestyle.	judge reaction time.	Yes	3	memorization	Yes	2	accuracy	Yes	1	No	NA	NA	Yes	3 times per week	walk/run stretch, swim	Female	47	30635	Associate's degree (2-year college degree)	98765
2644531812	41755087	5/27/2013	5/27/2013	NA	175	0	0	0	0	0	0	0	0	0	0	0	0	0	Walking	Elderly patients who are normally sedentary are placed on a program in which they walk for increasingly longer periods--i.e., additional minutes are added as the program progresses over weeks. Warm up stretches are also included.	The participant must press either z or /, depending on which side of the screen a green square appears. Their performance is measured by speed.	Yes	3	The participant must identify a certain face with a particular scene. Their performance is based on the accuracy of their memories.	Yes	3	The participant has to make judgments about a series of numbers, but not necessarily the same judgments for each number. It is all determined by what the background color is. Performance is measured by the speed by which one is able to remember which rule is in effect.	Yes	3	No	NA	NA	No	NA	NA	Male	33	72022	Some college (no college degree)	40955
2644812183	41755087	5/27/2013	5/27/2013	NA	183	0	0	0	1	1	0	0	0	1	0	1	1	1	Toning	This is an exercise program for the elderly. It lasts 6 months. Every three weeks they learn new exercises. Each session lasts 50 minutes. 40 minutes of exercise with 10 minutes of stretching. There are four exercises, one for weights, one yoga, one balancing and one stretching.	This is a cognitive test to see how fast they react. A green square will appear in the box and if it is on the right press the z key and if it is on the right press the / key as fast as possible.	Yes	3	This test pairs two pieces of information together. Whether a face appears with the scene and whether the face and the scene were together. press the s key if it is the same and the d key if it is different in the recall tests.	No	1	to see if you can switch from one task to another and remember each task. if the number is in the blue background they judge if it is greater or less and if it is pink they judge odd or even using the z key and the / key.it compares the speed.	No	2	No	NA	NA	Yes	2 times per week	walk and bend and stretch.	Female	58	72079	Some college (no college degree)	38530
2645387273	41755087	5/27/2013	5/27/2013	NA	201	0	0	0	0	0	0	0	0	0	0	0	0	0	Toning	the exercise plan is for sedentary elderly people. it lasts for 50 minutes 3 days per week for 6 months, 10 minutes of stretching/warm-up/cool-down. they do band exercises as well as weights, increasing the weights as they go.	a person presses the z button if the box appears on the left side of the screen and the l button if the box appears on the right. their accuracy is measured.	No	3	participants will see a face & a scene together and will have to remember which face goes with which screen. their accuracy will be used to measure their performance	No	NA	if a person sees a blue background, they have to tell whether the number is < or > 5; if it is a white background, they have to decide whether the number is even or odd. they are being tested on how quiclkly they can switch between the tasks.	Yes	5	No	NA	NA	Yes	6 times per week	running, swimming, cycling	Female	30	29016	Master's degree	68648
2645406637	41755087	5/27/2013	5/28/2013	NA	203	0	0	0	0	0	0	0	0	0	0	0	0	0	Toning	3 times/week for 6 months. 50 minute sessions. 40 minutes of activity (toning muscles, balance, yoga, etc.) and 10 minutes of stretching. Toning is done with hand held weights .	Reaction time measured. Box shows on left, person hits 'z,' box on right, person hits '/.' Speed of reaction measured.	Yes	3	Person will be shown sets of matching person/background images. After a brief pause, the person will be shown another set of matching images and the person will have to determine if the set matches what was shown previously or if the person/background combo is different.	Yes	1	person is shown a number against a pink or blue background. if blue, then the person has to determine if it is less than or greater than 5. if pink, whether it is odd or even number.	Yes	1	No	NA	NA	Yes	3 times per week	bike riding outside	Male	37	75002	Bachelor's degree (4-year college degree)	23388
2645459876	41755087	5/28/2013	5/28/2013	NA	205	0	0	0	0	0	1	1	0	0	0	1	0	1	Walking	Participants start walking ten minutes per week, then add five minutes to that time for each week that follows. There's a ten minute warm-up/cool down for each period as well.	The participant is asked to press the "z" key when the square appears on the left, and the "/" key when it appears on the right, each time as quickly as possible. They're measured in accuracy and speed.	Yes	3	The participant views a picture of a face in a scene and then is later asked to recall whether the given pair was included on the test. They're measured for accuracy.	Yes	1	The participant has to decide whether the number is higher/lower than 5 when the background is blue, and whether it is odd or even when the background is pink.	Yes	2	Yes	Exercise has been shown to improve cognition in individuals who partake regularly. It's a pretty widely-accepted idea in the field of psychology and is discussed regularly.	Cardiovascular exercise, mainly. Exercise that requires specific coordination may help as well.	Yes	6 times per week	Stationary bicycle, sometimes walking, usually free weights.	Male	21	99352	Some college (no college degree)	13226
2645521706	41755087	5/28/2013	5/28/2013	NA	209	0	0	0	0	0	0	0	0	0	0	0	0	0	Walking	For elderly and sedentary individuals, there is a ten minute warm-up session. Then, they walk for fifteen minutes three days a week. Each week, the length of the walk is increased by five minutes to a maximum total of forty minutes after seven weeks of training and continued until the end of the six month training.	This task test alertness and reaction by the individual pressing the 'z' key when a box appears on the left side of the screen and the '/' key when the box appears on the right side of the screen.	Yes	3	This task test the memory and association between and person's face and scenic background. Then the images are mixed up, and the individual is asked if the two images are the same as before or different.	Yes	4	This task seems pretty difficult at first. It depends on the background color and whether the number in the colored box is higher or lower than 5 and odd or even. For a pink box, press 'z' if the number is lower than 5 and '/' higher than 5. For a blue box, press 'z' for odd numbers and '/' for even numbers.	Yes	5	No	NA	NA	Yes	3 times per week	weight training, ab exercises, some walking	Male	29	78734	Bachelor's degree (4-year college degree)	31311
2645528922	41755087	5/28/2013	5/28/2013	NA	212	0	0	0	0	0	0	1	0	0	0	0	0	0	Walking	Elderly adults begin walking to exercise. Each week the amount of walking increases. The last week of recording the adults are walking briskly for 40 minutes.	If the square appears on the left the participant presses the z side of the keyboard. If the square appears on the right the participant presses the/ on the keyboard.	Yes	3	The participant has to remember the face with the background.	Yes	3	The participant have to view numbers on blue and pink screen and determine whether the numbers or odd, higher or lower according to the color of the screen.	No	NA	Yes	I have heard staying physically active is good for the brain. It improves blood flow and keeps one healthy.	I have heard that lifting weights are good.	Yes	3 times per week	I walk.	Female	40	92591	Some graduate school	82170
2645560443	41755087	5/28/2013	5/28/2013	NA	214	0	0	0	0	0	0	0	0	0	0	0	0	0	Toning	It is an exercise for an Elderly people .Lasting for 6 months. Including in the exercise are toning,stretching and balance.Each exercise are increasing in weights.	using the keyboard they respond to the color squares to measure performance of speed.	Yes	3	this is a memory task by looking at a scene and a face.	Yes	3	this is a task for judgment.	Yes	2	No	NA	NA	Yes	1 time per week	treadmill	Male	50	94122	Some college (no college degree)	19623
2645607559	41755087	5/28/2013	5/28/2013	NA	217	0	0	0	0	0	0	0	0	0	0	0	0	0	Walking	Participants start walking 10 minutes a day, then increase 5 minutes every week. Once they reach 40 minutes, they keep walking for 40 minutes, 3 times a week for 6 months.	A green square appears on either the left or right side of the screen. If it's on the left, they press z. If it's on the right, they press /	Yes	3	A face is displayed in a specific background scene. They have to remember which face goes with which screen.	Yes	2	A number appears against a colored background. If the background is pink, they judge whether the number is odd or even. If the background is blue, they judge if it's over or under 5.	Yes	2	No	NA	NA	Yes	3 times per week	Cycling, walking/jogging	Male	27	91711	Some college (no college degree)	14368
2645652134	41755087	5/28/2013	5/28/2013	NA	222	0	0	0	1	1	1	1	0	1	0	1	1	1	Toning	Every three weeks a new exercise is learned. They do 4 strengthening exercises, two toning, one stretching. They exercise for 40 minutes and 10 minutes is for warm-up and cool-down stretching.	the participant must press the "z" every time the box appears on the left side of the screen and the "/" when it appears on the right. The participant must react as quickly and correctly as possible.	Yes	3	The goal is to remember which face went with each scene. This was to exercise the short-term memory and exercise it using relationships.	Yes	4	tests the person's ability to switch directions based on certain criteria. The person must identify if the number is greater than or less than 5 if the box is blue and hit the appropriate key. If the box is pink, the person must decide if the number is odd or even an press the appropriate key.	Yes	1	Yes	Actually, when I was 16 I was in a car accident that led to a traumatic brain injury. I was in intense therapy for about 8 months and some of this stuff was covered. Exercising increases response time and it make you more alert.	I believe cardio, for one, but exercises that require you to focus on multiple things such as tennis or badminton.	Yes	2 times per week	I take Gypsy Romany Belly Dancing classes.	Female	38	73162	Bachelor's degree (4-year college degree)	12674
2646031033	41755087	5/28/2013	5/28/2013	NA	228	0	0	1	0	0	0	0	1	0	0	0	1	1	Toning	the plan is 50 minutes. some yoga. 10 minutes of warm up and cool down.	The person has to type a certain thing for where the green box appeared as quickly as possible. It is measured by speed.	Yes	3	They are trying to remember the face with the proper scene. Tested on memory.	Yes	2	Compares how much faster a person works when staying focused on one task. Measured on time.	Yes	2	Yes	That it helps.	All.	Yes	3 times per week	Cardio.	Female	29	20735	High school graduate	20735
2646470420	41755087	5/28/2013	5/28/2013	NA	233	0	0	0	0	0	0	0	0	0	0	0	0	0	Toning	Three times a week unfit people did 1. strength-building 2. balance 3. yoga 4. stretching. Plan lasted 6 months, every 4 weeks learned new exercises. During 2nd and 3rd sessions of the week, encouraged to use more weight or repetitions.	Square appears on right or left side of screen. If right, press "/" key; if left, "z". Respond as fast as possible.	Yes	3	View combinatins of faces and scenery. Second time through, if the same hit 's'; if not, 'd'. Accuracy is good.	Yes	3	Two different tasks - if blue background less than or greater than 5. If pink background, odd or even. Time needed to switch tasks affecting response time in general.	Yes	2	Yes	People who exercise, even a little, do better. Probably because increased blood flow also gets to brain.	Damn near anything?	No	NA	NA	Female	58	60143	Bachelor's degree (4-year college degree)	53028
2646606120	41755087	5/28/2013	5/28/2013	NA	237	0	0	0	0	0	0	1	0	0	0	0	0	0	Walking	You start by walking for 10 minutes 3 times a week for 6 months. Each week you increase by 5 minutes, until you reach 40 minutes during week 7. After week 7 you continue with the brisk walk at 40 minutes for the remainder of the time. There is also a 10 minute warm up and cool down with every workout.	The task is to test someones hand eye coordination. A green square appears on the screen and the participant must press "z" key if it appears on the left or the "/" key if it appears on the right	Yes	3	The purpose of this task is memory accuracy. A series of face photos is paired with a scenic background for three seconds. The participant must look at the photos and then when shown again identify if they are paired correctly.	Yes	3	This tasks main purpose is to measure performance from switching thought processes. The participant must look at a number and depending on what color background decided between variables.	Yes	4	Yes	I have heard that excerise greatly helps Parkinson's patience. By working out your muslces it keeps the brain active and increases blood flow. It also gives people something to focus on and look forward to. It can also give you a sense of community if it is group exercise	Pilates, yoga, walking, swimming	Yes	More than 7 times per week	Ballet, yoga,pilates, pure barre, dance, walking	Female	27	38135	High school graduate	56789
2646997134	41755087	5/28/2013	5/28/2013	NA	243	0	0	1	0	1	0	0	1	1	1	1	1	1	Toning	Participants learn basic yoga exercises at first, which then progressively increase in duration and complexity over a months-long program.	Participants are shown a square on the left or right side of the screen. If on the left, they are to press z, if on the right, they are to press /. Performance is measured by reaction time.	Yes	3	Participants are shown a series of scenes with different faces in front of them. They are later asked to remember which face was connected with each scene. Performance is measured by memory accuracy.	No	NA	Participants are asked to switch between determining whether number values are low/high or even/odd. Tasks switch at random. Performance is measured by response time.	Yes	1	No	NA	NA	Yes	1 time per week	Swimming, walking, hiking.	Male	33	92118	Master's degree	91902
2647000949	41755087	5/28/2013	5/28/2013	NA	244	0	0	1	0	0	0	0	1	0	0	0	1	1	Toning	Ordered and constructed plan to increase overall health of those involved. The plan consists of 40 minutes of exercise and 10 minutes of stretching for warm up/cool down. The total length of the plan is 6 months broken up in 3 week intervals of new exercises. The first week is spent on instruction and the following 2 weeks are spent on improving endurance and strength of the exercise.	The task is set to test speed. The participant must press on their keyboard Z for the box that shows up on the left on the screen and / for the right as quickly as they can.	Yes	3	The task is for the testing of the ability to remember relationships of items. The participant will be shown faces contained in a scene. The participant will be tested on if they can remember the faces and scene that they were previously shown.	Yes	2	On each trial of this task, participants view a series of numbers and make one of two judgments about each one. The judgment they have to make depends on the color of the background behind the number. If the number appears against a blue background, participants judge whether it is greater than 5 or less than 5. If the background is pink, they judge whether the number is odd or even. They respond…	Yes	1	Yes	I've read that due the increases overall health of the individual it has an impact on how well the brain functions. This may due to increase blood flow and more energy.	I can't recall specific exercises.	No	NA	NA	Male	72	77070	Some college (no college degree)	59738
2654967424	41755087	6/1/2013	6/1/2013	NA	280	0	0	0	0	0	0	0	0	0	0	0	0	0	Toning	50 minute sessions (10 of which are stretching) this will last 6 months. 3 week intervals. First week learning excericises the second and third week is building up weight and reps Will need either weights or bands Will work to tone, stretch, and build balance. Yoga will be included.	A green square appears either on the left or right side of the screen. If the square appears on the left, the participant presses the "z" key on their keyboard. If the square appears on the right, the participant presses the "/" key on their keyboard. They are to respond as quickly as possible.	Yes	3	See a face and a background. Recall whether or not the same faces are paired with the same background. S for same D for different on the keyboard.	Yes	2	2 different tasks switching back and forth depending on color of block. Either have to say # is higher or lower than five or even or odd.	Yes	2	No	NA	NA	No	NA	NA	Male	31	1826	Master's degree	88102
2655806601	41755087	6/2/2013	6/2/2013	NA	289	0	0	0	1	1	0	0	0	1	0	1	1	1	Toning	They do stretches and toning with weights, yoga, then a cool down session	A green square appears on the screen. The participant presses either z or / to show that the square appeared either on the left or right hand side respectively.	Yes	3	A photograph of a face is paired with the scene. The person has to memorize which face goes with which scene.	Yes	3	A number appears either in a blue background or pink background. If the number appears on the blue background, the participant has to judge whether the number is higher or lower than 5. If the background is pink, then the person has to judge whether the number is odd or even,	Yes	3	No	NA	NA	Yes	1 time per week	Yoga, pilates, stretching	Female	31	30093	Master's degree	12356
2656020665	41755087	6/2/2013	6/2/2013	NA	299	0	0	0	0	0	0	0	0	0	0	0	0	0	Toning	Plan is for elderly, sedentary and not active people. 50 minute sessions, 40 minutes include yoga, strength and balance and last 10 minutes stretching. Intensity of exercises increases after 3 weeks.	This task measures reaction time and the participant presses the z key if the square appears on the left part of the screen and the l key if it appears on the right and they need to do this as quickly as possible. Performance is measured by their reaction time.	Yes	3	The primary measure of their performance is memory accuracy. This is a memory task that measures the ability to remember the relationship between two pieces of information.	Yes	4	The primary measure of performance is the cost of having to switch between tasks. How much slower people are when they have to switch tasks compared to when they keep doing the same task. The task compares their response speed when the have to make the same response two trials in a row to their response speed when they have to switch which response they are making.	Yes	5	Yes	Exercise increases blood flow and all the cells are oxygenated, which impacts cognition as well.	aerobic, strength, balance, meditative	Yes	5 times per week	dance, rebounding, walking,	Female	55	60016	Master's degree	22345
2656028221	41755087	6/2/2013	6/2/2013	NA	302	0	0	0	1	1	0	1	0	1	0	1	1	1	Toning	Designed for elderly and sedentary adults, the training plan occurs three days a week for six months incorporating stretching, toning, and balance exercises. It includes four muscle tonight exercises, two for increasing balance, one yoga sequence, and one stretching exercise of their choice for each 50 minute session, each week learning a new set of exercises.	A green square appears on the screen. If it appears on left press the Z key, if on right, press the / key.	Yes	3	After being shown a face for three seconds, they would attempt to find a match for faces they have seen matches the one in the scene shown.	No	NA	If a number appearing in a block is on a blue background, the participant must press either the Z key for greater than 5 or the / key for less than 5.	Yes	2	Yes	I have read that people who exercise may experience improvement in memory recall. I have also read that it may delay or even reverse symptoms of Alzheimer's.	Light or moderate exercise such as yoga or lifting weights.	Yes	7 times per week	Yoga, weight lifting, martial arts (kempo, muay thai, karate), HIIT aerobics.	Male	37	24277	Some college (no college degree)	23476
2656052969	41755087	6/2/2013	6/2/2013	NA	313	0	0	0	0	0	0	0	0	0	0	0	0	0	Walking	participants walk 3 days per week starting at 10 mins, then increasing by 5 mins until walking 40 mins at a time they do stretches before and after	they must wait for a green square to appear then press z for left side and / for right it is timed to see how fast they react	Yes	3	they see faces with scenes for 3 seconds then must say if the faces match the scenes when replayed	Yes	2	this measures how much slower they are if they have to switch between 2 tasks blue square less then or greater then 5, pink odd or even	Yes	4	Yes	I think I just heard it in passing on a news program.	any regular exercise	Yes	6 times per week	Hiking, horseriding	Female	52	92130	Bachelor's degree (4-year college degree)	97532
2656055204	41755087	6/2/2013	6/2/2013	NA	314	0	0	0	0	0	0	0	0	0	0	0	0	0	Walking	Elederly and sedentary patients begin by walking 10 min per day for 3 days per week and increase the number of minutes walked each day by 5 min each week (week 1: 10 min for 3 days, week 2: 15 min for 3 days, week 3: 20 min for 4 days, etc) until they reach 40 minutes 3 days per week (at the 7th week).	It tests reaction time and speed. A square appears on the left side or right side of the screen. If it appears by on the right, they press /, if it appears on the left, they press z.	Yes	3	It tests memory and how people remember two things together. It starts with memorizing a group of flashing pictures of scenery with a face placed in the middle. The participant just memorizes then. In the second phase, they flash again, but sometimes the faces and the landscapes weren't the ones were paired in the first part. The press S if the scenes and face were together in the 1st part and D …	Yes	2	It tests how quickly people can switch between 2 tasks. Digits appear in either a blue or pink square. If the square is blue, they use z and / to identify if the number is less than or greater than 5. If the square is pink, the use z and / to identify if a number was odd or even.	Yes	3	Yes	I'm not sure exactly, but just know it to have been true in my life	Anything is better than nothing	Yes	7 times per week	I walk 5-6 miles daily	Male	20	18505	Some college (no college degree)	66196
2656059544	41755087	6/2/2013	6/2/2013	NA	316	0	0	0	1	1	0	0	0	1	0	1	1	1	Toning	This described an exercise plan for elderly, sedentary adults. It was done for 20-30 minutes and lasted for six months. It involved training with a weight or resistance bands, one yoga exercise, and one balance exercise. Extra weight is added to the activity over time.	A square appears on either the left side of the screen or the right side of the screen. If the square is on the left side of the screen, the participant presses "z" on the keyboard or presses "I" if the square is on the right side of the keyboard. The participant had to respond as quickly as they can.	Yes	3	The participant was shown the picture of a person against a background. They studied the pictures for 3 seconds. Then, the participant was asked if the picture matched the background.	No	NA	the participant is shown a square. There is a number in the square and a color in the square. If the background color of the square is blue, the participant judged whether the number is greater than five. If the background was pink, they had to judge whether the number was even or odd.	No	NA	No	NA	NA	Yes	3 times per week	I usually walk or ride an exercycle.	Female	21	33067	High school graduate	10271
2656149990	41755087	6/2/2013	6/2/2013	NA	328	0	0	0	1	1	0	0	0	1	0	1	1	1	Toning	First stretching and loosening exercises. Next is weights and/or resistance band exercises. Followed by yoga. Finally stretching and cool down. 3 days a week, approximately 50 minutes per session for 6 months.	Click on z if the green square is on the left of the screen, click / if it is on the right. I must tell you now, the video is not loading at all, much less running. I can only answer because of the description at the top of the page. I hope honesty counts! I can imagine it and am sure I can answer questions related to the task.	Yes	3	Again, the video is not there, but I recognize the task. You first watch several pairs of pictures, one a scene and one a person. Later you are tested on which scene and person are correctly matched and which are not. I am sure being more fit and active can change any of these types of tests.	Yes	3	Measuring the time it takes for someone to switch back and forth from one task to another. Again the z and / keys are used. On the screen is a number, however the trick is to determine the background color in the picture. The instructions are to mark a blue background on whether number in the picture is greater than or less than 5. If the background is pink they have to determine if the number is…	Yes	3	Yes	Exercise increases blood flow, increasing blood to the brain, which is a good thing. Exercise also helps increase eye/hand coordination, also good. And, though I haven't read about it, my theory is, exercise stimulates imagining, positive imagining, which help people extend their goals in other areas than physical fitness, and curiosity and self-challenge re-ignites.	Any exercise will help, especially over sitting there and waiting to die. I am sure low impact aerobics and yoga are very good for the elderly, better than trying to start them on Zoomba or some such.	Yes	3 times per week	Richard Simmons' Dancing To The Oldies.	Female	57	78954	Some college (no college degree)	78954
2656173488	41755087	6/2/2013	6/2/2013	NA	329	0	0	0	0	0	0	0	0	0	0	0	0	0	Walking	Sedentary people walk for an increasing amount of time each week (5,10,15, up to 40) and do so for six months.	If the square is on the left they press 'z', on the right they press 'l'. Participants respond as quickly as possible	Yes	3	Participants are asked to remember scenery and faces and answer if they were together or not.	Yes	1	Based on the color of the square, people judge whether it is greater or less than 5, or if it's odd or even.	Yes	2	Yes	That exercise allows the brain to function better or something.	I don't remember.	Yes	5 times per week	Run, sprint, weights	Male	24	90001	Some college (no college degree)	54678
2656280710	41755087	6/2/2013	6/2/2013	NA	337	0	0	0	1	1	0	0	0	1	0	1	1	1	Toning	This is a plan for elderly people. In a 50 minute session, they participate in four muscle-toning exercises, two balance exercises, one yoga sequence, and a stretching exercise of their choice. The workout is 40 minutes and stretching/warm-up/cool-down is 10 minutes.	This task is designed to test reaction time. When the green square appears on the left side, they push the "z" key. When it appears on the right side, they push the "/" key. Performance is measured by how quickly they press the key after the image appears.	No	3	A photo of a person is shown on a screen with a photo of scenery. Participants then view the images again, but some of the faces are paired with different scenery. They must decide whether the images are the same pair or different. Performance is measured by how accurately they were able to remember the paired images.	Yes	4	Participants view a screen with a box containing a number. If the box is blue, they press "z" if less than 5 and "/" if greater than 5. If the box is pink, they press "z" if the number is odd and "/" if even. Performance is measured based on how much they have to slow down to switch tasks.	Yes	3	Yes	Exercise, especially that which requires movements that cross the body, can improve cognition.	Stretching, yoga, dance, etc.	Yes	4 times per week	Walking, kettlebells, hiking, biking	Female	25	72143	Master's degree	97564
2656386405	41755087	6/2/2013	6/2/2013	NA	349	0	0	0	0	0	0	1	0	0	0	0	0	0	Toning	-6 Month plan -Learn new exercises every 3 weeks. First week to learn, second and third to push limits. -Working with light hand weights -Balance work -Yoga -Stretching	Participants are asked two choose which side of the screen a square appears. They are instructed to press "Z" if it appears on the left and "/" if it appears on the right. Their performance is measured by the speed of their reaction.	Yes	3	Participant is shown a picture of a scene paired with a face. They are then shown scenes paired with faces again and are instructed to press "S" if they matched or "D" if they had changed.	Yes	2	Participant makes two judgments about a number. On a blue background they judge whether the number is greater than or less than 5. On a pink background they judge whether it is odd or even. Using the "z" key and the "/" to make the choice. The task compares their response speed when the have to make the same response two trials in a row to their response speed when they have to switch which respo…	No	NA	Yes	Exercise can improve all areas of life, including cognitive function.	Anything really, but especially weight training.	No	NA	NA	Male	34	10801	Some high school	3596
2656390719	41755087	6/2/2013	6/2/2013	NA	351	0	0	0	1	1	0	0	0	1	0	1	1	1	Walking	The participants walk each week. They add on 5 minutes to their walk every week and continue to walk for 6 months. They end up walking a total of 40 minutes each day.	The user is measured on how quick and accurate they respond to a blue square. If it shows on the left side of the screen they click the z button, on the right they click the / button	Yes	3	The participant has to identify a face with a particular picture in memory and identify whether that face went with the image.	Yes	4	If it's pink they judge odd or even, if it's blue they judge if it's higher or lower than 5.	Yes	2	No	NA	NA	Yes	6 times per week	I walk, I use an elliptical (this is used most often) and I also have a stationary bike. As well as light hand weights every other day or so and I do some planks.	Female	31	42001	High school graduate	33816
2656397029	41755087	6/2/2013	6/2/2013	NA	356	0	0	0	0	0	0	0	0	0	0	0	0	0	Toning	The exercise plan has a few different steps, including muscle toning, an activity of their choice, yoga and something else. It is being used with sedentary and elderly adults. It takes place three times a week with steps added gradually. During the first few weeks, it focuses on one major part and adding weights and repitition and then adds other parts.	The person presses a key depending on which side of the screen a green square appears on.	Yes	3	Faces and scenes are paired together and the person has to remember which scenes go with which faces.	Yes	3	The task has a crazy amount of tasks. The participant, if the number appears on a pink background, has to tell whether the number is odd or even using the l and z key. l is even, z is odd. If it appears on a blue background, they say if it is higher or lower than 5, using z for low and l for high.	Yes	2	Yes	I read that exercise makes you more alert and understnad things better.	I guess any type of improved physcial activity.	Yes	1 time per week	yoga, running	Female	23	30269	Bachelor's degree (4-year college degree)	59205
2656549360	41755087	6/3/2013	6/3/2013	NA	376	0	0	0	1	1	0	0	0	1	0	1	1	1	Walking	This exercise plan is for elderly adults and unfit adults. Exercises are conducted three times a week for six months. The exercises consist of walking, where in the first week of exercises starts out at 10 minutes. Each week it goes up an additional five minutes, up to the point that the participants are walking 40 minutes per session up until the six months end.	The participant was asked to watch a video and to press z if a square showed up on the left side of the screen or press / if it appeared on the right side of the screen.	Yes	3	A series of faces is paired up with a scene. The participant sees these once for three seconds each. Then they are shown a face with a scene and are asked if the face and scene match up to the original criteria.	No	1	Participants see various numbers on different colored backgrounds. If the number appears on a blue background, they have to determine if the number is greater or less than five. If the background is pink, they have to determine if the number is odd or even.	Yes	3	No	NA	NA	No	NA	NA	Male	24	42631	Bachelor's degree (4-year college degree)	67249
2656568309	41755087	6/3/2013	6/3/2013	NA	378	0	0	0	0	0	0	0	0	0	0	0	0	0	Walking	It's an exercise plan for people who haven't been highly active, like the elderly. It starts off with walking for 10 mins 3 times a week, and increases 5 mins every week after, so 15 mins 2nd week, 20 mins 3rd week, until at 7 weeks the walking has increased to 40 mins of walking.	when a square appears on the screen, the participant presses the z key if it appears on the left of the screen and / if it appears on the right.	Yes	3	a photo of a person is paired with a scene, and the participant is supposed to remember what photo was shown with what scene.	Yes	1	The person looks and numbers and colors and makes decisions about them. It tests their memory.	No	NA	No	NA	NA	Yes	6 times per week	walking and strength training	Female	57	30013	Some college (no college degree)	30030
2656599791	41755087	6/3/2013	6/3/2013	NA	382	0	0	1	1	1	1	1	1	1	1	1	1	1	Walking	They start out walking for 10 minutes and they keep adding until they reach 40 minutes with a 10 minute warm up and cool down.	They press Z on their keyboard when the blue box pops up on the right and / when it pops up on the left.	Yes	3	They have to remember which face is paired with each scene.	Yes	3	If the background is blue, they decide if its less than 5 by pressing Z or more by pressing /. If the background is pink they decide if it is odd by pressing Z or even by pressing / .	Yes	3	Yes	I have heard exercise can improve blood circulation to the brain, improving brain health.	Cardio exercises like running, jogging, elliptical work, biking, etc;	Yes	3 times per week	Elliptical, tread mill, weights, walking.	Female	28	53711	Bachelor's degree (4-year college degree)	71685
2656641625	41755087	6/3/2013	6/3/2013	NA	386	0	0	1	0	1	1	1	1	1	1	1	1	1	Toning	During each 50 minute session different exercise plans and methods were used and different levels of difficulty were added every so often, the whole program lasted 6 months.	The video did not play but I spend much time waiting and hope I will still get paid for this survey.	Yes	3	Faces and scenes are shown. Afterwards the scenes are shown again and participant must decide if the faces are the same or different.	No	NA	Again the video did not play.	No	NA	Yes	Exercise is a good healing method when undergoing stress, anxiety or depression.	any kind of regular physical exercise like jogging, swimming, biking.	Yes	3 times per week	jogging, biking	Male	40	55803	Associate's degree (2-year college degree)	12345
2656647569	41755087	6/3/2013	6/3/2013	NA	387	0	0	0	0	0	0	1	0	0	0	0	0	0	Toning	Six weeks of training three times a week, 50 minutes per session. The training is comprised of 10 minutes stretching warm up and cool down, and 40 minutes of muscle toning exercises (using hand weights or resistance bands), balance exercises, and yoga sequence. The exercises change every three weeks.	A square appears on either side of the screen and the person must hit z if the square is on the left, / if it is on the right. The faster the better.	Yes	3	A person is shown a series of photographs matched with faces. Then in the recall phase, they are shown another pair and asked if that face was paired with that photograph earlier. The person should press S if the pair was the same as before, D if it was different than earlier. The more they recall correctly, the better.	Yes	2	The person has two different tasks depending on the background color behind the number. If it is blue, they hit "z" for a number less than five and "/" for a number greater than 5. If the background is pink, they hit "z" for odd and "/" for even. The thing being measured is, are they better at responding (faster) when they do the same task twice in a row versus a task right after they have switch…	Yes	1	Yes	I don't remember specifics, but I do remember hearing about some of the benefits of exercise being enhanced memory or cognition.	I was under the impression it was mostly muscle-building exercises, strength training and weight lifting.	Yes	2 times per week	Jogging and yoga.	Female	33	97405	Master's degree	37499
2656704264	41755087	6/3/2013	6/3/2013	NA	390	0	0	0	0	0	0	0	0	0	0	0	0	0	Walking	The exercise plan is for elderly or sedentary people. They are put on a walking plan to walk 3 days a week for 10 minutes increasing by increments of 5. At the 7th week they should be up to 40 minutes and will keep doing that for the rest of the 6 months only trying to go faster. They have a warm up and cool down stretch for 10 before and after all walks.	It was a reflex test and people were asked to respond by clicking on the colored square. The amount of time it takes for their responses are calculated/	Yes	3	Memorize a pair of photos consisting of scenes with a photo of an individual superimposed	No	2	They must complete two different tasks using two different ways for choosing to test if repetitive tasks are done faster then different task of equal difficulty	Yes	2	No	NA	NA	No	NA	NA	Female	41	32211	Some college (no college degree)	12712
2657741788	41755087	6/3/2013	6/3/2013	NA	400	0	0	0	0	0	1	1	0	0	0	1	0	1	Walking	The primary exercise described is walking. You start walking about ten minutes three times per week then you increase it by five minutes each week for a total of six months. This does not include stretching and warming up. This is primarily for inactive adults.	If a square appears on the right side of the screen, you press a z. If a square appears on the left side, you press the slash key.	Yes	3	Participants have to remember which face appeared with what scene.	Yes	1	Participants have to gauge whether a number is odd or even and whether it is greater or less than 5. Again, they will be using the z and / buttons.	Yes	1	Yes	Well, I have heard that jogging clears the head, that's about all. This seems like it would translate into overall better cognition with any kind of exercise.	Walking, running, bicycling, aerobics, etc.	No	NA	NA	Male	41	92407	Bachelor's degree (4-year college degree)	19891
2658238461	41755087	6/3/2013	6/3/2013	NA	406	0	0	0	0	0	0	0	0	0	0	0	0	0	Toning	The plan involves stretching, balance, toning, and yoga. It is geared toward sedentary or non-fit people. Exercise with band or hand weights are included. It lasts for 5o minutes and includes 4 parts. The last part allows the participant to choose their own toning/stretching exercise.	stretching side to side. Measured by how far they can stretch.	Yes	3	Memory task involving matching faces and scenes. Measured by how many matches you get correct by memory.	No	NA	Look at numbers in pin and blue backgrounds. Identify pink as odd or even and blue as greater or less than 5. Measure is how many are correctly identified.	No	NA	No	NA	NA	Yes	2 times per week	walking, stretching, yoga	Female	49	36207	Some college (no college degree)	36207
2758544442	41755087	8/11/2013	8/11/2013	99.179.154.118	441	0	0	0	0	1	1	1	0	1	0	1	1	1	Walking	Walk 3 times a week for 6 months. Each week, add 5 minutes to the walk each day until the 7th week when you are walking 40 minutes. Allow 10 minutes for stretching.	The participant must press 'z' on the keyboard if the green square appears on the left and '/' if it appears on the right. The performance is measured based on speed of response.	Yes	3	The participant is to view each scene/face pair and to recall which face appeared in which scene. They are measured based on the accuracy of their memory.	Yes	4	Participants view a series of numbers and make one of two judgments about each one. If the number appears against a blue background, participants judge whether it is greater than 5 or less than 5. If the background is pink, they judge whether the number is odd or even. They respond using the "z" key and the "/" key on their keyboard. The performance is measured by response speed and accuracy when…	Yes	3	Yes	I've heard in general terms that regular exercise can improve cognition speed and accuracy.	Aerobic, walking, running etc.	Yes	5 times per week	Walking, running, push-ups, weight training	Male	27	6010	Bachelor's degree (4-year college degree)	35750
2758582909	41755087	8/11/2013	8/11/2013	98.119.89.183	456	0	0	0	1	1	0	0	0	1	0	1	1	1	Toning	During an 50-minute session for those who are elderly or live a sedentary lifestyle they will following a regiment off 4 muscle toning exercises using hand-held weights and/or resistance bands participants. As well as a exercises for toning and to increase balance. Plus one yoga sequence.	The standard rate for writing is 5 cents per word I already wrote more than enough for 25 cents on the previous page!	Yes	3	The standard rate for writing is 5 cents per word I already wrote more than enough for 25 cents on the previous page!	No	NA	The standard rate for writing is 5 cents per word I already wrote more than enough for 25 cents on the previous page!	No	NA	No	NA	NA	No	NA	NA	Male	41	92410	Some college (no college degree)	21979
2758685232	41755087	8/11/2013	8/11/2013	68.99.231.225	481	0	0	0	0	0	0	0	0	0	0	0	0	0	Walking	Walking for the elderly. At first they will walk 3 times a week for ten minutes on each day. Then the time increases by 5 minutes up to a total of 40 minutes per walk per day.	A person is pressing z if the square is on the left side of the screen and / if it is on the right side of the screen. This measures ho fast that person is able to react to the visual stimuli.	Yes	3	People are asked to remember faces with a scene. Participants are shown a face with a scene then is tested by showing the same faces but maybe with different scenes and then the participant is asked whether it was the same or not by pressing the s or d key.	No	1	People are asked to judge a number based on whether it has a blue or pink background. They will hit a key to determine if the number is blue and not equal to 5 and if pink whether the number is odd or even.	Yes	1	No	NA	NA	Yes	5 times per week	walking.	Male	28	85207	Master's degree	50441
2758712225	41755087	8/11/2013	8/11/2013	76.119.51.10	486	0	0	0	0	1	1	1	0	1	0	1	1	1	Walking	A 6 month study of elderly, sedentary people and exercize. They started by walking for 10 minutes 3x/week, and then worked up to 40 min/3x/week in five minute increments. They also cooled down/warmed up.	people had to identify whether the figure was on the right or left side of the screen	Yes	3	subjects had to recall which face was paired with which background	Yes	3	subjects had to say if a number on a blue square was more than 5, and if a number on a pink square was odd or even	Yes	4	Yes	That exercise elevates mood, improves memory, staves off dementia, and helps you think more clearly and quickly.	Aerobic exercise.	No	NA	NA	Female	47	3827	Master's degree	21317
2758798896	41755087	8/11/2013	8/12/2013	71.71.49.25	498	0	0	0	0	1	1	1	0	1	0	1	1	1	Walking	Elderly participants start walking 10 minutes per day, 3 times a week. Each week they increase their walking time by 5 minutes per day until they reach 40 minutes of walking per day, three times per week.	Participants must look at a screen. If the square appears on the left, they press the "Z" key, but if the square appears on the right they press the "/" key. Performance is measured by speed and accuracy.	Yes	3	Participants view scenes with photographs of faces. Then, they see scenes paired with faces again and have to decide whether that particular scene appeared with the face in the original video. Performance is measured by memory accuracy.	Yes	2	Numbers appear with colored backgrounds. If the background is blue, they must decide if the number is greater or less than 5. If the background is pink, they must decide whether the number is even or odd. Performance is measured by how quickly one is able to switch between two different tasks.	Yes	2	Yes	I have heard that exercise can improve brain function, especially in those with dementia or Alzheimer's.	I have heard that aerobic exercise, such as walking or jogging, can improve cognition.	Yes	5 times per week	Walking, weight-lifting, woodworking	Male	28	27403	Bachelor's degree (4-year college degree)	73027
2758919319	41755087	8/12/2013	8/12/2013	98.203.60.209	509	0	0	0	0	0	0	0	0	0	0	0	0	0	Toning	3 times a week and the whole program lasts for 6 months they do exercises with weights and resistance bands, yoga, stretching, and balance exercises... the first week they learn new exercises and the on going weeks the try to increase the intensity of the exercises... the sessions are parted in 40 minute exercises and 10 minutes of streching warm up/cool down.	the task is designed to improve reaction time... it shoes a black page.. with a white plus sign in the middle... the participant is asked to press z if a square appears on the left side of the screen and a / if a square appears on the right side of the screen.. they are asked to answer as fast as possible.	Yes	3	the task is designed to improve memory.. the show you different scenery with pictures of a person in the middle.. after they show you all of them they show you the same people but with either differnt scenery than before or the same.. they ask you to answer if the pictures of the people have the same scenery as before.	Yes	3	the task how quickly a person can keep to tasks in mind.. they give you a number with a colored background, either blue or pink... if the background is blue you would have to judge if the number is greater than or less than 5 using the z and / keys... and if the background is pink you judge if the number is even or odd using the z and / keys.	Yes	5	No	NA	NA	Yes	4 times per week	i play tennis a lot.. and play as much as possible... every time i play is for about 2 hours.	Male	24	33020	Some college (no college degree)	28374
2758972039	41755087	8/12/2013	8/12/2013	184.90.214.191	517	0	0	0	0	0	1	1	0	0	0	1	0	1	Walking	It is a walking exercise plan for sedentary adults. It involves starting with walking a short distance the first day and gradually increasing to longer distances.	They are to look at a square appearing on the left or right and make movements depending on where it appears (e.g. pressing "z"). Speed is a key component.	Yes	3	viewing a scene-face pair and remembering which face appeared with what scene. It is a memory task.	Yes	3	switching back and forth between 2 different tasks. The task involves numbers and different colored background. It involves response speed between 2 tasks.	Yes	3	Yes	Exercise can release endorphins. Exercise can increase blood flow to brain.	aeorobic	Yes	2 times per week	walk	Female	53	32712	Master's degree	64151
2759180677	41755087	8/12/2013	8/12/2013	71.137.243.135	531	0	0	0	0	1	1	1	0	1	0	1	1	1	Walking	Beginning with 10 minutes of walking in the first week, add 5 minutes for each following week. This means 15 minutes in the second week up to 40 minutes in week 7. Forty minutes is the max time and will be continued from week 7 until the end of the 6 months. Ten minutes of stretching go along with each workout.	You enter "z" if the square appears on the right and "/" if it appears on the left.	Yes	3	The purpose is to identify faces and remember how they correspond with background images. ONe must memorize the pairings and be able to distinguish whether the pairings are correct during the recall phase of the video.	Yes	4	One must determine whether a number is greater or less than five and input a key to answer. This is all about speed and reaction time.	Yes	4	Yes	I have heard that walking helps cognition.	Jogging and walking.	Yes	Less than 1 time per week	i walk and sometimes jog.	Male	20	91108	Some college (no college degree)	22123
2759375055	41755087	8/12/2013	8/12/2013	112.209.240.58	537	0	0	1	0	0	0	0	1	0	0	0	1	1	Toning	During a 50 minute session,you will have four parts of training. This would compose of balance and weights, toning, stretching, yoga and balance.	Speed will be the basis of people's speed to react to certain events, the participant is quicker to events happening on the left screen.	Yes	3	A face is paired to a specific scene,	Yes	4	This is to test judgement between numbers and colours.	No	4	Yes	Coordination and association.	Coordination to color and numbers, association with scene.	Yes	2 times per week	3 times a week.	Female	26	94544	Bachelor's degree (4-year college degree)	99998
2759683107	41755087	8/12/2013	8/12/2013	184.79.66.122	544	0	0	0	0	0	0	1	0	0	0	0	0	0	Walking	you will walk 3 times a week for 6 months. the first week walk for 10 minutes.each week increased the time walked by 10 minutes. at week 7 work for 40 minutes. weeks 8 through 26 work for 40 minutes each week. before and after each walk do 10 minutes of warm up exercises before walking and 10 minutes of cool down exercises after walking.	the participant press the z key if object appears on the left side or the participant presses the / key if the object appears on the right side of the screen	Yes	3	the first set of screens associates a particular face with a particular background. on the next set of screens the participant press the s key if they match or the d key if the face and background do not match.	Yes	2	the participant sees a blue background then determine if the # is < or > than 5. if he sees a pink background the determine if the # is odd or even. the measure is the speed measured against 2 same type of tasks as opposes to alternating task.	Yes	3	Yes	a pbs show i watched about improving the plasticity of the brain stated that physical exercise was good for cognitive improvement	walking, jogging, running, stretching, weight lifting	No	NA	NA	Male	65	79414	Some graduate school	54236
2760300075	41755087	8/12/2013	8/12/2013	12.17.51.40	552	0	0	0	0	1	0	0	0	1	0	1	1	1	Toning	The plan is over the course of six months, sessions last 50 minutes with 40 exercise and 10 warm up and cool down. Sessions are made up of muscle toning, balance, yoga, and stretching. The classes are also for active adults.	A person is given two keys on a keyboard and it corresponds to a square on the screen. They must hit the correct key that corresponds to what they see on the screen as quickly as they can.	Yes	3	The person gets a picture of a scene and a face that goes with it. They are allowed to see each picture for 3 seconds and must remember which face goes with which scene.	No	1	Participants are given colored squares with numbers in them. Depending on the color of the square they must determine a fact about the number in the square.	No	1	Yes	I believe I have read that general activity can help keep your mind young. When you are exercising you are actually using your brain to complete the physical activities. And the more you use your brain, the more likely you are to perform well at other tasks such as cognitive ones.	Yoga and walking	Yes	2 times per week	Weights, pullups.	Male	30	75036	Bachelor's degree (4-year college degree)	31869
2761062456	41755087	8/13/2013	8/13/2013	24.208.88.196	563	0	0	0	0	0	0	1	0	0	0	0	0	0	Toning	Exercise will be done with sedentary and elderly adults. Over a six month period they will do stretching, yoga, and weight training. They will learn new exercises periodically.	The task measures speed and reaction time. When the square appears on the left, they hit z. When it appears on the right, they hit i.	Yes	3	The test measures memory. They see faces in different scenes, and then see the same scene, with possibly different faces, and have to identify if the faces are the same or different.	Yes	2	People switch between tasks, having to do something with colors and numbers.	Yes	2	Yes	Exercise improves blood flow to the brain, which probably helps people focus.	Anything that increases blood flow.	Yes	1 time per week	Walking/disc golfing.	Male	33	54303	Some college (no college degree)	71116
2761357419	41755087	8/13/2013	8/13/2013	138.162.0.41	565	0	0	0	0	0	0	0	0	0	0	0	0	0	Toning	The exercise plan will take place roughly three days a week and lasting a total of six months. Each session will be fifty minutes long including four toning exercises, using weights or resistance training, exercises to increase balance, yoga, and one stretching exercise of a persons choice. Approxomitly every three weeks people will learn a new set of exercises. The first week of the cycle people…	The task is simple and involves either pressing the "z" key is the object is on the left or the "/" key if it is one the right and measures how quickly someone can recognize and act on a particular set of insturctions.	Yes	3	The task involves pairing of a face to a specific scenery, you are shown each set for roughly three seconds and then asked to match each pair that you saw. I believe performance would be measured on the amount of correct pairs a person can remember.	Yes	4	The task involves how quickly a person can recognize and act while switching tasks. If the number appears next to a blue background the participant must judge weather that number is less than or greater than 5, if the background is pink they must judge weather the number is odd or even. The participants performance will be based on how many correct pairs they can make while still maintaining the …	Yes	5	No	NA	NA	Yes	7 times per week	Cardiovascular training using Treadmill, Rower, Bicycle. Strength training with either free weights or resistance training. Core strength using various ab workouts.	Male	27	23434	Associate's degree (2-year college degree)	77657
2762406383	41755087	8/14/2013	8/14/2013	66.169.114.238	577	0	0	0	0	0	0	0	0	0	0	0	0	0	Walking	The elderly person starts the training program by walking 10 minutes a day for three days. The amount of minutes per day the person walks increases by 5 minutes each week. During the second week, the person walks 15 minutes per day for three days, and during the third week, the person walks 20 minutes per day, three days a week. The increases continue until the person reaches 40 minutes, and then…	The participant is shown a box on either the left or right side of the screen. If the square is on the right side of the screen, the person presses the '/' key. If the square appears on the left side, the person presses the 'z' key. This activity is meant to practice reaction time, and speed is how progress is measured.	Yes	3	The participant is shown a series of background scenes and a face in the middle of this scene. The person's memory is tested, as a series of scenes and faces with appear again, and the participant must decide if the face is the same face that was paired with that scene before. Accuracy is the main measurement of this exercise.	Yes	4	This exercise tests the participants ability to switch tasks. A pink or blue square appears on the screen with a number inside of it. If the square is blue, the participant must identify if the number is greater than or less than 5. If the square is pink, the participant must identify if the number is even or odd. Performance is measured by how much time elapses when the participant has to change…	Yes	4	No	NA	NA	Yes	6 times per week	I take brisk walks.	Female	26	76107	Master's degree	61987
2762424439	41755087	8/14/2013	8/14/2013	108.46.13.17	580	0	0	0	1	1	0	0	0	1	0	1	1	1	Walking	The exercise plan is three times a week for six months. They start out running for 10 minutes the first week. The second week is 20 minutes. And they continue to increase their running time by 5 minutes each week until they reach 40 minutes. After that they continue to run for 40 minutes in the following weeks.	The participant has to press z if if a square appears on the left side of the screen or / if the square appears on the right. Their performance is measured by their reaction time.	Yes	3	Each participant is showing a face with a scene in the background. They are supposed to remember which face was shown with which scene. This test measures their memory	No	NA	This test assesses the participant's ability to remember multiple tasks. If the box is blue, the participant must determine whether the number of low or high. If the box is pink, the participant must determine whether the number is odd or even.	No	NA	Yes	Exercise makes a person more alert and awake.	Any exercise helps	No	NA	NA	Female	19	11219	Some college (no college degree)	54321
2762610566	41755087	8/14/2013	8/14/2013	50.13.136.133	586	0	0	0	0	0	0	0	0	0	0	0	0	0	Toning	The plan consist of 50 minutes, 10 for warm up and cool down and the 40 minutes of exercise. There was a balance ball and once you have done the exercise for I believe 10 weeks you add on either weight or repetitions.	They are measured by your reaction time. The task they were to do was pushing certain buttons when items appeared. If the square appeared on the left they needed to hit the z button, if it appears on the right hit /.	Yes	3	This is a memory task, so they are measured by how well they can remember the photos. The person must memorize the background seen and the face that appears with it.	Yes	2	They are measured on if they can do 2 tasks at once. When a block appears with a number inside they have to look at the background to decide what choice to make. If the background is blue they make a choice if the number is less then or greater then 5. If the background is pink then they judge if the number is odd or even, they must hit z or /.	Yes	1	No	NA	NA	Yes	1 time per week	Stepper	Female	28	95315	Some high school	24244
2766682119	41755087	8/16/2013	8/16/2013	97.72.232.122	634	0	0	0	0	0	0	0	0	0	0	0	0	0	Toning	6 month plan- exercise routine changes/ every 3 weeks. Components include toning, stretching, yoga-- week one - learn the routine -- weeks 2- 3 increase intensity by using weights	This task measures reaction time: How quickly can someone respond to simple events? The primary measure of performance is speed. On each trial of this task, a green square appears either on the left or right side of the screen. If the square appears on the left, the participant presses the "z" key on their keyboard. If the square appears on the right, the participant presses the "/" key on their …	Yes	3	task is to view each scene-face pair and to remember which face appeared with which scene. During the test phase, they again view scene-face pairs and have to decide whether that face had appeared with that particular scene during the study phase. However, while there are numerous 'mix/matches' , there is no way to judge participants performance as there is no onscreen indicators as to selection …	No	1	task is to view each scene-face pair and to remember which face appeared with which scene. During the test phase, they again view scene-face pairs and have to decide whether that face had appeared with that particular scene during the study phase. Once again, there is no onscreen display of letter selection ,so there is no way to measure performance	No	1	Yes	The more the right type of exercised is uses [in moderation] the better is cognition.	Exercises can include simple movements, alternating standing/sitting; eye movements and memorization	Yes	5 times per week	Walking, running. tennis, etc-- even mowing the lawn	Male	30	33150	Bachelor's degree (4-year college degree)	33150
2630007646	41755087	5/18/2013	6/3/2013	NA	16	0	0	0	1	1	0	0	0	1	0	1	1	1	Toning	The fitness training program is conducted for elderly, sedentary adults. The training process takes place three days each week, for a total of 6 months, and involves stretching, and balance exercises. For each 50-minute session, participants complete the following:1. four muscle toning exercises, 2. two exercises to increase balance, 3. one yoga sequence, and 4. one stretching/toning exercise. of…	Participant are required to press z and l key whenever the green square appears left and right respectively.	Yes	4	Participants are requested to take a task. Few faces are matched with the background images. First they are requested to view and then they have to judge it's same or different by pressing S and D keys respectively.	Yes	4	Participant are requested to take a task which is based on the color and the number shown in the video. They need to press z and l key for the number is greater than 5 and the background color is pink respectively.	No	NA	No	NA	NA	Yes	4 times per week	I usually do cardiac and cycling to maintain my weight.	Male	29	6040	Bachelor's degree (4-year college degree)	74654
2630014434	41755087	5/18/2013	5/18/2013	NA	17	0	0	0	1	1	0	0	0	1	0	1	1	1	Walking	The participants walk starting at 10 minutes per week for three days a week, then increase that amount by 5 minutes every week until they reach the limit of 40 minutes per walk. They do this for six months	A blue square appears on either left or right side of the screen. If it appears on the left the participant presses 'z', if it appears on the right they press '/'	Yes	4	Participants have to remember which face was associated with which scenery and match them.	No	2	They test their reaction time based on the color and number. If it is blue, they judge if it is greater or less than 5. If it is pink, they judge whether it is odd or even. They respond by pressing z or / on their keyboard.	Yes	3	Yes	Regular exercise improves reaction time due to muscle memory	High intensity training or games	Yes	3 times per week	Weightlifting, jogging	Male	18	94404	Some college (no college degree)	43131
2632408286	41755087	5/20/2013	5/20/2013	NA	79	0	0	0	0	0	1	1	0	0	0	1	0	1	Walking	Walking three times a week, 10 minutes at first, then 15 the next week 20 after that, 25 after that etc	they press a key to indicate whether a box is on the left side of the screen or the right	Yes	4	A face is shown with a scene and the participants have to remember what face goes with what scene	Yes	4	Participants have to keep track of the number inside the blue and pink squares and use keys to say whether it is odd/even for pink squares or higher/lower for blue squares.	Yes	4	Yes	I don't even know if I've read or heard it, I suppose I probably have, But it just makes sense if you get more blood to your brain via increased health and circulation, you're going to be smarter/think better	Cardiovascular. It's more just a hunch though. I bet all types of exercise help to a degree... because if you think about it pretty much all exercise is kind of cardiovascular.	Yes	5 times per week	Run, lightweights, do yoga and other dynamic stretches, general calisthenics	Male	24	99208	Some college (no college degree)	57483
2633176915	41755087	5/20/2013	5/20/2013	NA	87	0	0	0	0	0	0	0	0	0	0	0	0	0	Walking	The exercise program focuses on elderly, sedentary adults. Three times a week, they engage in walking for a set amount of time, with 10 minutes of stretching to warm up and cool down. They begin by walking for 10 minutes, then each week the time is increased by five minutes, until they are walking for a maximum of 40 minutes three times a week.	A green square appears in the right or left side of the screen, and the participant presses the "z" or the "/" key, respectively.	Yes	4	Several pairings of a face and a landscape are shown, and the participant must then determine if the pairings they are shown during the test phase were among those shown before.	Yes	4	This test determines how quickly and accurately a participant can perform while switching between two different tasks. Their performance is measured by how much slower a participant performs when they switch between tasks versus continuously performing one task. The participants view a number; if it appears on a blue background, they determine if it is greater or lesser than 5, and if it appears …	Yes	3	Yes	Plenty of studies have shown that exercise improves cognition, especially later in life. Exercise throughout one's life decreases the risk of Alzheimer's as well.	Anything.	Yes	5 times per week	Weightlifting, bodyweight exercises, aerobic HIIT training, walking.	Female	28	1027	Bachelor's degree (4-year college degree)	18378
2635920688	41755087	5/22/2013	5/22/2013	NA	117	0	0	0	0	1	0	0	0	1	0	1	1	1	Walking	Begins with walking three times a week for ten minutes each session. Then increases by five minutes a week until you are walking for 40 minutes three times a week.	The subject must press a certain key based on which side of the screen a box appears. They are measured by how quickly they respond.	Yes	4	The subject must memorize sets of faces and background images. They are measured by the accuracy of their memory.	Yes	4	Based on the color of the square, the participant decides if a number is either above/below five or even/odd. The performance is measured by accuracy.	Yes	3	No	NA	NA	Yes	2 times per week	Walking, core exercises.	Female	21	60941	Some college (no college degree)	11897
2636447823	41755087	5/22/2013	5/22/2013	NA	119	0	0	0	1	1	0	0	0	1	0	1	1	1	Toning	The plan last for 6 months with segments of 3 weeks each. The first week a new exercise is introduced and the 2nd and 3rd week is repition with additional weight and conditions increased. The exercise period is 50 minutes, 40 is exercise with 10 min. warm up and cool down periods. the exercises consist of weight ,toning and yoga posing. It is designed for sedentary adults.	the subject states at a black screen on which a green square pops up on either the left or right side. according to the side it appears on the subject hits either the z or / key speed of response is the measuring tool	Yes	4	a face is superimposed over a landscape. after viewing them the subject views a sequence again and has to hit either the s or d key according to whether the same pairing is shown again.	Yes	3	subject has to sort out whether numbers that appear on the screen are odd or even above or below 5 appear on a pink or blue square and hit an appropriate key to record their guess.	Yes	3	Yes	that exercise can improve thinking, it pushes fresh oxygen bearing blood through the brain revitalizing it.	it would depend on the individual, different people respond and react differently to stimuli.	No	NA	NA	Male	63	78726	Master's degree	16021
2638562728	41755087	5/23/2013	5/23/2013	NA	127	0	0	0	1	1	0	0	0	1	0	1	1	1	Toning	The program is 50 minutes long and lasts for 6 months. They include stretching, toning.	I had to press z if the square was on the left and / if the square was on the right as fast as I could.	Yes	4	You are to recall the faces and match them with the scene that they first appeared in.	No	1	I was to remember whether the number was even , odd, low or higher than 5	No	1	No	NA	NA	Yes	6 times per week	Running	Female	20	53081	High school graduate	43061
2644364577	41755087	5/27/2013	5/27/2013	NA	167	0	0	0	1	1	1	1	0	1	0	1	1	1	Toning	This plan was for elderly or disabled people. The exercises were performed 3 days a week over a 6 month period and involved balancing, toning and stretching. Each class was 50 minutes long. They would learn new exercises in the first week, and try to improve repetition or weight amounts during the second and third week of that training cycle. Each training session was 40 minutes of exercise and 1…	The participant was asked to watch video of a green square going on either the left or right sides of the screen. If the square was shown on the left side, the participant was to hit the z key and if it appeared on the right side, to hit the / key. This study was to show if the reaction time of the participant would increase if they had performed the exercise plan from the first experiment. Would…	Yes	4	This was a memory test. Participants were shown two very different objects (faces imposed over a different scenic background) and they were to study the object combinations given. They would then be shown the same objects and were to judge, by clicking on S for same and D for different, for each combination given.	No	NA	Participants were going to try to do two tasks at once and how that would affect cost of performance. If the numbers appear on a blue surface the participants would choose z for greater than 5 or / for less than 5. If the number showed on pink paper, they would choose z for odd and / for an even number. They were checking on if it would take longer to multitask.	Yes	4	Yes	I was told by a fitness instructor that it exercise releases toxins and stimulates activity in the brain. The different movements needed for some classes and getting to know them helps with sequencing. Exercise can create/release different chemicals that help with mood/well-being as well as help release bad emotions.	I would think any form of exercise could do this, but perhaps anything cardio related would result in improving cognition.	Yes	5 times per week	I use the elliptical machine, like turbo jam exercise videos and walking the dogs.	Female	47	34231	Some college (no college degree)	56465
2645234261	41755087	5/27/2013	5/27/2013	NA	193	0	0	0	0	0	0	0	0	0	0	0	0	0	Toning	The sessions are around 50 minutes, and the training goes on for 6 months. There is muscle toning, flexibility, yoga, and balance training for sedentary/elderly people. The exercises consist of 40 minutes workout and 10 minutes cool down.	People respond to a task where there is a green square that appears on either side of a screen. If the square is on the left, they press z. If the square is on the right, they press l. The point is to measure reaction time.	Yes	4	A photo of a person is paired with a scenery picture. The participant is then told to remember the matching persona and scenery picture. Then they have to press s if the scenery/person match is the same, and d if the match is different.	No	NA	Participants look at numbers in a square. If the number in the square is in a blue background, participants see if the number is greater or less than 5. If the number in the square is in a pink background, participants see if the number is odd or even. The point is to multi-task.	No	NA	No	NA	NA	Yes	5 times per week	Weight training, yoga.	Female	21	52240	Some college (no college degree)	11223
2645344045	41755087	5/27/2013	5/27/2013	NA	198	0	0	0	0	0	0	0	0	0	0	0	0	0	Walking	It's a 6 month plan involving 10 minutes of stretching and warm up and then walking briskly. Each week, exercise is 3 times a week. The first week, participants walk for 10 minutes. Each week this increases by five minutes. By week 7, participants walk 40 minutes three times a week. This continues for the remainder of the program.	A square appears to the left or right of the screen. The participant clicks the z key if it's on the left or the slash key if it's on the right.	Yes	4	Participants watch a series of photos paired with faces. They then see the faces again paired with the same or different picture. They must click s if same or d if different.	Yes	4	Participants have to switch between two different tasks, less than/greater than or odd/even, depending on the background color. It measures if the response is faster when it's all the same task or switching between the 2 tasks.	Yes	3	Yes	Exercise improves the ability to think and concentrate.	Any type of exercise.	Yes	4 times per week	Walking, stretching	Female	47	30115	Master's degree	2266
2645374840	41755087	5/27/2013	5/27/2013	NA	200	0	0	0	1	0	0	1	0	1	0	0	1	1	Walking	The specific exercise in the plan is walking. The goal is to increase how much someone walks by five minutes each week so that they end up walking for 40 minutes by the 7th week of walking.	if the screen square appears on the left hand side of the screen, the participant should press the z key on their keyboard. If it appears on the right side, the participant will press the / key on their keyboard	Yes	4	remember what face appeared in what scene	Yes	5	participants judge whether a number is greater than 5 or less, odd or even, depending on the color of the background	Yes	5	Yes	I have read articles online that suggest as much. Exercise sharpens your mind and body allowing you to concentrate better.	walking, running, yoga, cardio exercises in general	Yes	4 times per week	Aerobics and weight training	Male	35	21701	Bachelor's degree (4-year college degree)	95137
2645684973	41755087	5/28/2013	5/28/2013	NA	224	0	0	0	0	0	0	0	0	0	0	0	0	0	Walking	The person walks for a certain amount of time, three times a week. Then each week, they increase the walking by 5 min each time. It continues until they are walking 40 min 3/wk	A square appears on the left or right. The participant clicks on z (left) or l (right) when they see it. They must do it as quickly as possible.	Yes	4	Participant is shown scenes and faces. they must later identify which face went with each scene.	Yes	3	Numbers are flashed on colored backgrounds. If the background is pink, they must determine if the number is odd or even. If it is blue, they must decide if it's greater or less than 5.	Yes	2	Yes	I've just read random articles about how exercise can improve brain functions.	As far as I know, any exercise work.	Yes	7 times per week	Walk at least 2 miles a day	Female	38	83854	Some college (no college degree)	99025
2646510881	41755087	5/28/2013	5/28/2013	NA	235	0	0	0	0	0	0	0	0	0	0	0	0	0	Walking	6 month training plan for adults each week 3 times - walking for 10 mins each time first week adding 5 mins each week in 6 - 7 weeks they will walk fast 3 times a week for 40 mins	Participant must press either z or / button to determine where (left/rihght) a green square appears. They need to react as quickly as possible	No	4	each scene shows a photograph of nature and that photo is paired with an photo of a face. The participant is asked to view each scene remember which face appeared with which scene. After they will see the scenes againa and have to determine if a face changed or not and press S if its the same and D if its differnet	No	4	participant will view a series of numbers and make judgments about them . The judgment depends on the color behind the number. participants have to determine whether the #s are greater than 5 or less than 5 or whether the number is odd or even, if its pink	No	4	No	NA	NA	Yes	3 times per week	cardio and body rock	Female	26	19508	Master's degree	19508
2646555340	41755087	5/28/2013	5/28/2013	NA	236	0	0	0	0	0	1	1	0	0	0	1	0	1	Walking	Elderly, sedentary patients are involved in a walking program that increases their time walking. Initially, they begin walking for 10 minutes three times a week and increase their daily walks by 5 minutes each week until they reach a total of 40 minutes three times a week.	Participants hit the z key if the shape appears on the left side of the screen and the / if the shape shows on the right side of the screen.	Yes	4	Participants saw a series of paired associations between landscapes and a face. In the second viewing of the pictures they had to judge whether the pairs were the same as in the first viewing. The pressed S if they were the same and D if they were different.	Yes	4	Participants had to evaluate numbers of higher/lower or odd/even based on the color of the box the number was in.	Yes	4	Yes	The positive benefits of exercise are many, including enhanced sleep, which leads to better levels of concentration, alertness, focus, and attention.	Cardiovascular activities, but if a person is sedentary really any kind of activity is beneficial. Yoga would also be one that helps with focus and attention, as well as inner calm and reduction of anxiety and stress.	Yes	3 times per week	Walking, yoga	Female	38	15613	Ph.D.	jlg74
2646727856	41755087	5/28/2013	5/28/2013	NA	239	0	0	0	0	0	0	0	0	0	0	0	0	0	Toning	It's a 6 month program where they have to do strengthening, yoga and balancing exercises.	It's a speed measuring time where the see how fast you can react to something on screen.	Yes	4	To see if you can remember things that are put together.	Yes	3	This is a test to see how well you can mutli task.	Yes	5	Yes	That exercise can help with improve memory function.	All of it.	Yes	4 times per week	Running	Female	29	20485	High school graduate	10171
2647206060	41755087	5/28/2013	5/28/2013	NA	254	0	0	0	1	1	0	0	0	1	0	1	1	1	Toning	A exercise program that lasts 6 months. Stretching and strength training for individuals who are sedentary or elderly.	There is a blue square that appears on the screen. The participant presses the z key on the keyboard if the blue box is on the left side. The participant presses the / key if the blue box is on the right side. this test measures speed.	Yes	4	This is a test on whether a person can remember a relationship between two pieces of information.	No	3	Viewing numbers and colored boxes to determine if you can keep two different things while other things are going on.	No	3	No	NA	NA	Yes	2 times per week	I try and walk a couple of times a week.	Female	36	65202	Some college (no college degree)	40369
2651585964	41755087	5/30/2013	5/30/2013	NA	266	0	0	0	0	1	0	0	0	1	0	1	1	1	Walking	The plan is designed to help less active adult get exercise by walking. The plan starts with walking three days a week over six months. At first the participants will walk for only ten minutes a day three days a week then over time the amount of time spent walking will be increased by five minute increments per day, per week. The plan is to increase the amount until the participants are getting u…	The participant is required to watch for a green square and then press a button. If the square appears on the left they are to press the "Z" on the keyboard. If the square appears on the right they are to press the "/" key on the keyboard. Performance is evaluated by how quickly they react and how accurate they are ion pressing the right button.	Yes	4	The participant is required to view photos of scenery with overlays of faces on them. After the participant has viewed all of the photos once he is shown them a second time and asked if the scene and face combinations are the same as before. If they are different combos they are to press the"D" key to mark it.	Yes	4	The participants are asked to try and program themselves to think in different terms about similar items based on predetermined conditions. They are asked to judge whether a number is greater or less then five if the number appears on a blue backing or to determine whether the number is odd or even if it appears on a pink backing.Then they respond using the "Z" or "/" keys on their keyboard. All …	Yes	4	Yes	I have just heard that exercise can make the brain more active and help it develop with increased blood flow. I don't think physical exercise alone would improve it as much as physical and mental exercises together would.	I don't remember.	Yes	3 times per week	I walk about 2 - 4 miles a few times a week.	Male	25	28791	High school graduate	24539
2651964972	41755087	5/30/2013	5/30/2013	NA	269	0	0	0	0	0	0	0	0	0	0	0	0	0	Walking	A exercise plan for the elderly that involves gradual increases in walking time by 5 minutes over 7 weeks ending at 40 minute walks.	A task to measure reaction time in which a square either appears on the left or right side of a computer screen and the participant has to either press the z key or / key to express which side it appeared on.	No	4	A participant looks at pictures of faces with a background image and must memorize their correlation to be later tested on their memory.	No	2	The participant must reply based on the background color of a tile to measure their ability to mentally switch between tasks.	Yes	5	No	NA	NA	No	NA	NA	Male	32	91367	Master's degree	98521
2652899124	41755087	5/31/2013	5/31/2013	NA	274	0	0	0	0	0	0	1	0	0	0	0	0	0	Toning	It is an exercise plan for elderly people and sedentary people. It includes stretching, using weights, etc. It lasts for 6 months.	It is a speed activity in which the participant will press the "z" key when a green square appears on the left of the screen and the "/" key when it is on the right. It is a measure of your reaction time.	Yes	4	It is a task in which the participant has to look at a set of faces and background scenes, and try to remember them.	Yes	5	It is a task where the participant looks at a set of numbers with a background that is either pink or blue.	Yes	6	Yes	I read that it encreases blood flow to the brain and can prevent alzheimers.	weight training	No	NA	NA	Male	23	1852	Some graduate school	85789
2655676836	41755087	6/2/2013	6/2/2013	NA	287	0	0	0	1	1	0	0	0	1	0	1	1	1	Toning	A fitness program for the elderly which occurred 3 days a week for 6 months -- stretching, toning, and balancing exercises. Each session lasted for 45 minutes with 10 minutes of stretching and cool down. Every 3 weeks they learned a new exercise.	the green square appeared either on the left or the right hand side of the screen. If it appeared left, you would press the 'z' key. If it appeared on the right, you would press the '/' key. No one knows which side the square will be, so you must pay attention. This task measured reaction time.	Yes	4	This tests your memory to remember the relationship of two pieces of information. The two pieces of information is a face and a scene. You have to pair them up.	Yes	4	Multi-tasking. Keeping two tasks in mind and going back from/to both tasks. do you operate slower when you are doing a task.	Yes	3	No	NA	NA	Yes	3 times per week	the Firm workout videos as well as working with the kettlebell and weights, as well as the tread mill.	Female	49	30092	Some college (no college degree)	30058
2655922461	41755087	6/2/2013	6/2/2013	NA	290	0	0	0	0	0	0	0	0	0	0	0	0	0	Walking	warm up and cool down for 10 minutes walk 3 times a week, at first for 10 minutes each time increase by 5 minutes/week until walking for 40 minutes, continue until the end of the study	person watches a screen for a green (blue?) square and pushes a key for left or right side of the screen	Yes	4	person sees several face/scenery pairs then shown new pairs, do they match the first set	Yes	4	blue numbers- identify higher or lower than 5 pink numbers- odd or even	Yes	4	Yes	even small amounts of exercise can improve cognition it does not have to be aerobic, but must be regular	anything that is done several times a week	Yes	7 times per week	bicycle almost every day	Female	54	87131	Ph.D.	82375
2655924804	41755087	6/2/2013	6/2/2013	NA	291	0	0	0	0	0	1	1	0	0	0	1	0	1	Walking	the exercise plan was for senior citizen who did hardly any kind of exercising at all. the exercise plan was a walking routine were they started with a few minute of walking and ending after I think eight weeks ending in walking 40 minutes. the walking time increased by five minute ending with long somewhat fast paced walks.	the task involved hitting two different keys depending on what side of the screen a bluish green square appeared. the tasked lasted less than two minutes and gave us no results	Yes	4	the objective of the memory task was to see if we could match a face to scene and by hitting certain keys.	Yes	2	the object was to hit a key depending on in an even or odd number appear.	No	2	Yes	I read an article in a scientific journal that exercise makes the blood flow faster thereby increasing oxygen to the brain for faster thinking.	vigorous exercises like walking, jogging and biking.	Yes	5 times per week	long walks	Male	61	94109	Associate's degree (2-year college degree)	14211
2656198297	41755087	6/2/2013	6/2/2013	NA	331	0	0	0	0	0	0	0	0	0	0	0	0	0	Walking	A 7 week program for non-active and elderly adults that starts of by waling ten minutes the first week and increasing by 5 minutes each week and has 10 minute of stretching before each walk	press z key if green square is on left, press / key if square is on the right	Yes	4	Match the face with the scene in the video, then test by s or d key to see if it was the same face	No	NA	Press Z blue, I pink, Number is higher than 5 on blue cackground pree / of odd or even	No	NA	No	NA	NA	No	NA	NA	Male	50	13619	Bachelor's degree (4-year college degree)	69031
2656199796	41755087	6/2/2013	6/2/2013	NA	332	0	0	0	0	0	1	0	0	0	0	1	0	1	Walking	The exercise plan involves elderly, sedentary adults doing brisk walking exercises three days a week. First week, they walk for 10 minutes, then each consecutive week, they add five minutes to that time until they reach 40 minutes in the 7th week They do this for six months. Also stretching/cooling down is 10 minutes per day.	This task measures reaction time/speed by responding to a green square appearing either on the left or right side of the screen. Left is responded by pressing z and right is responded to by press /.	Yes	4	This task measures memory accuracy by pairing faces with scenes. A face is shown along with a scene and the participant must correctly pair each face with its corresponding scene as they saw it.	Yes	5	This task measures how slow people respond when faced with switching between tasks. They have to judge a number based on the background color. Their performance is based on how fast they respond when they respond to two same trials as opposed to switching their response.	Yes	4	Yes	I heard that more and regular exercise increases and improves cognition.	It can be as intense as a full workout or as simple as regular brisk walking.	Yes	5 times per week	I speed walk for at least 30-45 minutes each day.	Female	20	92507	Some college (no college degree)	1962
2656266649	41755087	6/2/2013	6/2/2013	NA	336	0	0	0	0	1	0	0	0	1	0	1	1	1	Toning	Fitness training is lasts 6 months, 3 days per week, 10 min stretching and 40 min exercise. Consists of yoga and muscle toning and weights. 2nd week builds on the 1st with more intensity. These are for non active adults	A green square appears on left and right side of screen. Must press Z for left and / for right as quickly as possible.	Yes	4	Have to remember scenes and what face is associated w/that scene	Yes	3	Made to decide if numbers are lower or higher than 5 with blue background, numbers are even or odd with a pink bankground using the Z and / for the answers with as much speed as possible	Yes	5	No	NA	NA	Yes	5 times per week	Bicycle riding, swimming, walking on the treadmill and walking the dogs.	Female	35	74133	Associate's degree (2-year college degree)	8148
2656395218	41755087	6/2/2013	6/2/2013	NA	354	0	0	0	0	0	0	0	0	0	0	0	0	0	Toning	The exercise session lasts for 50 minutes, with about 10 minutes of warming up and cooling down. The plan consists of muscle toning exercises and balance exercises.	The participant of the task must press the "z" button on the keyboard if a square appears on the left side of the screen, and press the "l" button if the square appears on the right side. The participant's performance is measured based on the speed of their responses.	Yes	4	The participant is shown pairs of photos. Then the participant is shown pairs of photos, and they must recall if the pair is the same as shown in the first batch. Their performance is measured based on their memorization accuracy.	No	NA	The participant is shown numbers and must perform a different task when the background is pink than when it is blue. Their performance is measured based on how much slower they perform the task when the tasks are switched than when there are the same tasks back to back.	Yes	2	No	NA	NA	Yes	4 times per week	aerobic	Female	19	94022	Some college (no college degree)	10133
2656396770	41755087	6/2/2013	6/2/2013	NA	355	0	0	0	1	1	1	1	0	1	0	1	1	1	Toning	The exercise plan consists of 6 months total exercise. Every three weeks the exercises change, with the first week having the participants (elderly & sedentary people) learning the exercises, and the next two weeks adding weight and increasing intensity. Each set of exercises contains a certain amount of stretching exercises, a certain amount of strength increasing exercises, some yoga, and breat…	A participant in this task must press a certain button if the square appears on the left, and a different button if the square appears on the right. Their performance is measured by accuracy and quickness of their responses.	Yes	4	The participant must memorize images of a face paired with images of a background, and then decide later whether the two images had appeared together. They are measured on whether they could memorize whether those images appeared together.	Yes	2	The participant has to do two things, based upon the color of the square: if it's blue, judge if the number is greater or less than five. If it's pink, they have to judge whether it's an odd or even number. They are measured on their ability to quickly switch between two tasks based on visual stimuli.	Yes	4	Yes	I have heard that keeping the heart active can increase memory and other cognitive fucntion.	I've heard that any way of keeping the heart pumping faster than normal, and "the blood flowing" increases it.	Yes	2 times per week	I've been trying to improve the amount that I exercise. Sometimes I jog, cycle, play badminton or tennis. Or I do bodyweight exercises such as push-ups, pull-ups, squats, etc.	Male	20	94116	Some college (no college degree)	61993
2656436072	41755087	6/2/2013	6/3/2013	NA	365	0	0	0	1	1	1	1	0	1	0	1	1	1	Walking	The exercise plan, which is tailored for sedentary and elderly people, involves walking on a regular basis. The person begins by walking 3 days a week for 10 minutes each day. As each week progresses, the person gradually adds more minutes until the person can walk 40 minutes each day.	The task is a simulation of squares that randomly appear on a screen. The participant presses Z key on his keyboard if the square is oriented to the left and the / key if it's to the right. His performance is measured by how quickly he answers.	Yes	4	It's a task to measure a person's ability to remember two pieces of connected information. The participant is shown a pair of faces and a background. He is then tested for his ability to successfully recall this pair. He has to press the S key if the face matches the background. Otherwise, he presses D. His performance is measured by accuracy.	Yes	4	This task involves switching back and forth between two tasks. The participant is shown a series of numbers and has to associate the numbers with the background color. If the background color is blue, the participant determines if the number is greater or less than 5. If the background is pink, the participant determines if the number is odd or even. He uses the Z key if the number is less than 5…	Yes	4	Yes	I've read articles about how cognition is improved by aerobic exercise, which improves some areas of the brain.	Aerobic exercise, such as walking or running.	Yes	7 times per week	I walk every day for one hour. I used to run but I'm injured and have no idea when I can start running again.	Male	25	94014	Bachelor's degree (4-year college degree)	15530
2656455748	41755087	6/3/2013	6/3/2013	NA	369	0	0	0	0	0	1	1	0	0	0	1	0	1	Toning	The exercise plan lasts for 6 weeks. Each sessions includes exercises with hand weights, a yoga session and a stretch session. Each week the goal is to improve repetitions with the weights. The workout is 40 minutes of workout and 20 minutes warm-up/cool-down.	While the video was running a green square would pop up on the screen, either on the right or left hand side. If it was one the left, we were suppose to press the z key or on the right, the / key	Yes	4	There were some photograph of scenes and each one had a face on it. After watching the photographs we had to remember what face was on the photograph and click if it was the same face or someone different.	Yes	3	We had to press the z and / key when we saw numbers against blue or pink backgrounds. We had to determine whether the numbers were high or low and odd or even	Yes	2	Yes	I heard that exercise helps stimulate the brain by increasing blood flow to the brain. Different exercise help with this.	aerobic exercise	Yes	7 times per week	Just power walking	Female	50	74361	Some college (no college degree)	7231
2656491786	41755087	6/3/2013	6/3/2013	NA	373	0	0	0	1	1	0	0	0	1	0	1	1	1	Walking	Elderly out of shape patients are on a walking program. They walk three times a week for a six month period. They begin walking 10 minutes a day for the first week and this is increased by five minutes each week until reaching 40 minutes a day, which they continue till the end of the six months. There is stretching and a cool down period involved in each walking session.	Testing mental acuity and quickness. There were squares that would show on either the left or right side. If they were on the left I clicked z. If they were on the right I clicked l. I pressed the buttons as soon as I saw the square.	Yes	4	It was a memory task. Faces were shown in a scene. It was my job to either press s if the face matched the scene initially shown or d if it was different than the scene shown in the beginning of the video.	Yes	4	It measured how quickly and accurately someone can keep two different tasks in mind and switch back and forth between them.If the number appears against a blue background, participants judge whether it is greater than 5 or less than 5. If the background was pink, they judge whether the number is odd or even.The l and z keys were pressed indicative of what was what.	Yes	4	No	NA	NA	No	NA	NA	Male	36	60614	Associate's degree (2-year college degree)	1377
2656530913	41755087	6/3/2013	6/3/2013	NA	375	0	0	0	1	1	1	1	0	1	0	1	1	1	Walking	Three times a week elderly people go for brisk walks. They walk for 10mins the first week, and after each week another 5min is added. So the second week they walk 15min 3 times and the third week 20mins 3 times, so on so forth. Until they reach 40mins each time they stop and stay at 40min for the rest of the 6 month training period. Each walk has a brief 10min stretch/cool down.	They will see either a square on the left or right side. If it appears on the left they must hit the "z" button, if it appears on the right side they have to hit the "/" button. They are supposed to respond as quickly as possible.	Yes	4	They people are shown faces with specific scenes right behind them. They are then shown the scenes again and must choose whether or not the faces matches the scene they were in or if the face is different.	Yes	3	The task is depending on the background color being pink or blue the objective is different. They must see whether the background of the number is pink or blue then do one of the following: If pink they must say if the number is odd or even, and if blue they must say if it is low or high.	Yes	4	Yes	Exercising right before a test or exam can allow blood to flow and the brain to think faster and more quickly.	Running.	Yes	5 times per week	Running. Weight room.	Male	18	90505	Some college (no college degree)	86753
2658013644	41755087	6/3/2013	6/3/2013	NA	402	0	0	0	0	0	0	0	0	0	0	0	0	0	Walking	Unfit participants start out walking 10 minutes 3 days a week the first week, then each week they add 5 minutes to the walking until the reach 40 minutes a week 3 times a week for 6 months. 10 minutes of stretching and warmup is added also.	must press the z key if square is on left and press l key is square is on the right on keyboard. Performance is measured by how quickly accurate they respond	Yes	4	Remember what face is associated with each scene after viewing the faces and scenes beforehand	Yes	3	To measures how quickly and accurately someone can keep two different tasks in mind while switching back and forth between them. How much slower are you when multitasking	No	NA	No	NA	NA	Yes	6 times per week	walking and weight lifting	Female	49	79504	Associate's degree (2-year college degree)	19955
2758542470	41755087	8/11/2013	8/11/2013	50.45.173.113	437	0	0	0	0	0	0	0	0	0	0	0	0	0	Toning	It is an exercise program for the elderly and includes using weights, yoga and balance exercises. It starts out slow and the each week varying strengths and difficulty are increased.	It is a test to measure a persons ability to respond as quickly as possible to a task. The task is to as quickly and accurately respond to a green square and whether it is on the left or right side. On the left you respond with a z key, on the right with a l key.	Yes	4	A person is shown photographs of a face with a photo of some type of scenery, and has been instructed that after they see these photographs they will see them again and decide whether the face was the same or different. They well press the s key if they are the same and the d key if they are different.	Yes	4	How quickly a person can go from one task to another. In this one a number appears and the color behind it is either blue or pink. When it is blue they decide whether the number is higher or lower than five. When it is pink they decide whether the number is odd or even.	Yes	4	No	NA	NA	Yes	5 times per week	Walking and strength training.	Female	52	97229	Some college (no college degree)	58255
2758556708	41755087	8/11/2013	8/11/2013	50.142.145.74	446	0	0	0	0	1	1	1	0	1	0	1	1	1	Walking	The 6 month program starts off with the person walking briskly 10 mins a day, 3 times a week. Each week they increase the amount of time they walk by 5 mins. Meaning on week 1 it is 10 mins a day, week 2 15 mins, week 3 15 mins and so on until week 7 where they now walk 40 mins a day. They continue with that length of time for rest of the 6 months. The routine also includes stretching and warm-up…	When the square shows up on the left the participant hits the z key, if it is on the right they hit the / key.	Yes	4	The participants were shown a landscape with a portrait in the middle of it. They had 3 seconds to take in as much detail as possible about the landscape and the facial features. They then saw the same landscapes with the portraits again only some of them were swapped. They had to try and remember which ones were the same or different and indicate that with the S or D keys.	Yes	6	This test determines how well a person can keep two different sets of instructions in mind. If the square is blue then they have to say if it is greater or less than 5. If the background is pink they have to say whether it is odd or even. They are judged on how many they get right.	Yes	5	Yes	I have been told that proper exercise combined with proper nutrition can increase a persons ability to think, remember, and all around function. There is better circulation of the blood to the brain and the rest of the body, allowing the proper amount of oxygen to reach these areas which must have oxygen to perform.	Mainly cardio workouts are best for this type of result.	Yes	1 time per week	self defense	Female	29	80031	Bachelor's degree (4-year college degree)	45860
2758605886	41755087	8/11/2013	8/11/2013	67.175.97.148	465	0	0	0	0	0	1	1	0	0	0	1	0	1	Walking	Elderly sedentary adults begin an exercise program where they increase their walking by 5 minutes each week. They begin with 10 minute walks three times a week and eventually work their way up to 40 minutes of walking, three times each week. Prior to each walk, the individuals stretch for 10 minutes.	A blue box appears either on the left or right side of a screen. The user presses "z" if the box appears on the left side, and the user presses "/" if the box appears on the right side. The user must respond as quickly as possible.	Yes	4	A face is shown along with a scene. The user is then shown several face and scenes again, and they must decide whether or not they are the ones shown before.	Yes	3	Users must identify whether a number shown with a blue background is greater than five, or if a number shown with a pink background the user must identify whether it is even or odd.	Yes	4	Yes	I have read several articles that state the mind is more alert when the body is in better physical shape.	Running, swimming, and any other aerobic exercise can help improve cognition.	Yes	7 times per week	Swimming and running	Male	31	60010	Some graduate school	60010
2758694303	41755087	8/11/2013	8/11/2013	173.18.9.207	482	0	0	0	0	0	1	0	0	0	0	1	0	1	Toning	This is a six month three day a week exercise program for the older and out of shape person. Sessions are 50 minutes (40 working out and 10 cooling down and stretching) There are four exercises, yoga, weights, balance and stretching or toning. Every three weeks you learn new stuff and bump up the weight totals on weight lifting as you improve.	This is a timing exercise if the square is on the right hit i if it is on the left hit z. It's very fast and seems to be measuring snap reactions.	Yes	4	This is a basic memory test a person's face is shown over a background setting. then you are reshown the backgrounds again and have to judge if the faces are new via hitting S (ame) or D (ifferent)	No	2	This is a bit complex you are shown a number and based on the background you have to judge on a criteria if blue you judge on greater or less then five and if its pink odd or even. The entry keys are paired z = low or odd and / = high or even	Yes	3	Yes	I've read a few reports that the greater health and activity can cause the same chemical reactions in the brain that are tied to positive and more alert emotions.	Getting the heart rate up seems to be common and also tiring the person out. You have ot work to a degree of tiredness.	Yes	3 times per week	Weights, and running	Male	32	50266	Some graduate school	19811
2758927725	41755087	8/12/2013	8/12/2013	98.223.120.157	510	0	0	0	0	0	0	0	0	0	0	0	0	0	Walking	Older people are to walk for ten minutes, three times a week. Every week, they will increase this by five minutes, so on the second week, they'll walk for fifteen minutes, three times a week and so on. Every exercise with include a total of ten minutes of warmup and cool down. And this period of brisk walking exercise will last for a total of six months.	Participants were to do a task that involved seeing a square on screen and pressing the corresponding key due to what side it was on. For the left side, they were to press the z key. On the right side, it was the / key. Reaction time was tested.	Yes	4	Participants were shown a series of photos with head shots in the middle of them to see if they could correctly remember the face with the photo. Each of these photos was only shown for three seconds and then participants were tested on whether or not they were correctly matched up.	Yes	3	Participants were shown a slide with numbers against either a blue or pink background. If the background was blue, they had to respond by pressing the z or / keys to indicate if it was above 5 or below it. If the background was pink, they had to respond by pressing the z or / keys to indicate if it was even or odd.	Yes	3	No	NA	NA	Yes	More than 7 times per week	I run every day at least 3 miles a day. Sometimes, I do go to the gym.	Male	26	60148	Some college (no college degree)	73945
2759059744	41755087	8/12/2013	8/12/2013	65.31.213.49	526	0	0	0	0	0	0	0	0	0	0	0	0	0	Walking	A graduated set of walking times over a six month time frame for people that don't exercise regularly or are physically infirm. Participants walk 3 times a week beginning with a set of 10 minutes. Each week the time is increased by 5 minutes until the full time of 40 minutes is achieved. Participants walk 3 times a week for 40 minutes for the rest of the six month time period.	Participants will watch for a green square to appear on the screen. If it appears on the left, the 'z' key should be pressed. If the square appears on the right, the '/' should be pressed. The keys should be pressed as quickly as possible after the square appears.	Yes	4	Participants are asked to view two pictures paired together. One picture is a landscape and the second is a facial shot. The initial viewing is to associate a specific face to a specific landscape. On the second viewing the participant will need to judge whether the same facial picture is with the same landscape picture as the first viewing. If the pictures are the same the participant should pre…	Yes	6	Participants will view a series of numbers on the screen. When the background for the number is blue the participant will determine if the number is less than or greater than 5. When the background is pink the participant will determine if the number is even or odd. Responses are input using the '/' and 'z' key. The response time is recorded.	Yes	5	Yes	I'm a member of the Luminosity site and receive their newsletter and read the blog.	The types that were described here, word games, suduko, maze puzzles and shifty key pictures.	Yes	3 times per week	walking, mowing the yard	Female	58	64119	Associate's degree (2-year college degree)	11669
2759238790	41755087	8/12/2013	8/12/2013	98.154.30.180	534	0	0	0	0	0	0	0	0	0	0	0	0	0	Walking	The plan is to get people to walk 3 times a week for 6 months. During the first week they will only walk 10 mins. Each week they walk 5 minutes will be added during the walk. The goal is to reach 40 mins walking in a brisk way. There will be routine stretching.	The cognitive task is about testing how fast someone can react to a square that appears on the screen.	Yes	4	This cognitive task is a memory test. People were tested to see if they can remember a face to photographic scene.	No	1	Participants have to do two tasks at the same time and have to remember what each ones does. The tasks focuses on the background behind a number. Depending on what the color is, the participant has to do a certain task.	No	2	No	NA	NA	Yes	4 times per week	Walking and using a resistance band	Male	25	92882	Associate's degree (2-year college degree)	18181
2760233680	41755087	8/12/2013	8/12/2013	130.219.235.230	550	0	0	0	1	0	0	0	0	1	0	0	1	1	Walking	Its a fitness training program for the elderly who are less fit and active. They have a regime of 6 months where walking training process takes place three times a week. First week the participants are asked to walk for 10 minutes on 3 different days. Each week they additionally walk 5 minutes more than the previous week. During the 7th week they walk for 40 minutes three times each week. Each se…	type z for left squares and l for right squares.	Yes	4	participant's task is to view each scene-face pair and to remember which face appeared with which scene.	Yes	2	blue is for less than 5 or greater. Pink is for odd or even.	No	NA	No	NA	NA	Yes	2 times per week	walking	Male	33	8854	Ph.D.	12125
2760290276	41755087	8/12/2013	8/12/2013	98.87.136.254	551	0	0	0	0	0	0	0	0	0	0	0	0	0	Walking	you walk 3 days a week for 6 months, starting out at 10 minutes the first week, and adding 5 minutes each week until you hit 40 minutes and you stay at 40 mins the rest of the six months.	a green (it looks blue) square pops up on the screen, you must hit a key. if it's on the left of the screen, you hit Z, if it's on the right, you hit /.	Yes	4	you are shown different faces in the middle of different scenes. you are then tested on which face goes with which scene.	Yes	2	if a number is less than 5 against a blue background, you hit Z. If the number is more than 5 against a pink background, you hit /. this measures your ability to switch between tasks	Yes	4	Yes	I don't really remember specific articles, but I took a psychology class that discussed it in the text and in lectures.	physical and mental exercises.	No	NA	NA	Female	23	37128	Some college (no college degree)	15597
2762411946	41755087	8/14/2013	8/14/2013	24.16.158.66	579	0	0	0	0	1	0	0	0	1	0	1	1	1	Toning	It involves 4 sections. Working with weights, streching and toning, yoga and warm up. First they will be taught to learn new exercises, then will be trained to add on the weights. Its a 40 mins session.	This task measures how fast a participant can respond to a task. If square appears on left 'z' has to be pressed and if it appears on right then '/' has to be pressed.	Yes	4	The task measures the ability to remember the relationship between two pieces of information. The study tests whether people remember if the two pieces of information occurred together.	Yes	3	This task measures how quickly and accurately someone can keep two different tasks in mind and switch back and forth between them.	Yes	3	No	NA	NA	Yes	7 times per week	treadmill n walking.	Female	27	98005	Bachelor's degree (4-year college degree)	25802
2762486988	41755087	8/14/2013	8/14/2013	98.116.100.95	581	0	0	0	0	0	0	0	0	0	0	0	0	0	Walking	So during the first week participants will be walking for 10 mins for 3 times. And each week they will add on 5 minutes to the previous time. They keep adding on 5 minutes until the 7th week when they reached 40 minutes per day. Then the participants will continue walking 40 minutes, 3 times a week for the remaining 6 months.	Participants are to press the "z" button on their keyboard if a square appear on the left side of their screen. And press "/" if the square shows up on the right side of the screen.	Yes	4	During the trial, a person's face will be paired up with a photograph in the background. Participant will be shown the slideshow for the first time. Then on the 2nd time, participant are to press the "S" key id the same was in the scene before" And "D" if it was no.	No	3	Participants will be watching a video consist of a series of numbers. If the number appear to be blue then press "z". And if it was pink, then press the button "/"	No	2	Yes	Through repetition and practice people can start mastering the action.	Doing an action repeatedly.	Yes	5 times per week	I would go out for 30-40 minutes on the daily basis.	Male	19	11580	High school graduate	23415
2763152984	41755087	8/14/2013	8/14/2013	24.238.87.207	597	0	0	0	0	0	0	0	0	0	0	0	0	0	Walking	Sedentary people are assigned a walking plan. They walk 10 minutes per day for the first week, three times. Then they add 5 minutes to their walking each week, walking three times each week. By the end of the 7th week, they're up to walking 40 brisk minutes, with 10 minutes included for warm up, stretching, and cool down.	Participants were asked to press either the z key or the / when they saw the square. IF the square was on the left, they were to press the z key, if it was on the right, they were to press the / key. They were judged according to how quickly they responded to the squares on the screen.	Yes	4	Participants were asked to view faces with scenes. They were to press s if the face and scene matched, d if they were different.	No	NA	Participants were asked to press either the z or / key, by odd or even and speed.	No	NA	Yes	I have read that because of exercise the brain increases in activity as well, causing people to have greater memory.	Walking, dancing, weight lifting	Yes	6 times per week	strength and cardio	Female	48	18353	Some college (no college degree)	27015
2764706964	41755087	8/15/2013	8/15/2013	112.207.188.245	613	0	0	0	0	0	0	0	0	0	0	0	0	0	Walking	Sedentary or not active seniors have a fitness plan. The plan is to walk three times a week and each week, there would be a 5-minute additional walk. This plan lasts 6-month long.	There is a task where a green square appears either on the left side or the right side of a screen. When it appears on the left side, the participant must press the "z" button and if it is on the right, the participant must press on the "/" button.	Yes	4	This is a task measuring how quickly a participant can remember a face paired on a certain scene. There would be a scene and then on the side would be a face. On the test, a participant must pair a face on each scene.	Yes	4	In this task, participants will be tested if how quickly they can keep two different tasks in mind and switch back and forth. On the task, participants view numbers and make a judgment on each of them. The judgment is based on the background color behind the numbers. If blue is behind a number, participants have to judge if the number is greater than 5 or less than 5. If pink is in the background…	Yes	4	No	NA	NA	No	NA	NA	Female	27	34982	Some college (no college degree)	18113
2767686555	41755087	8/17/2013	8/17/2013	24.252.45.127	650	0	0	0	0	0	0	0	0	0	0	0	0	0	Toning	This exercise is for elderly, and adults who are not in the best of shape. It last for 6 months and is a series of 3 week cycles. The first week involves learning 4 types of exercises (weight training, balance, yoga, and stretching) and the following 2 weeks increase the intensity of the 1st week. The sessions are 40 minutes with 10 minutes of warm up/cool down.	The participant is looking at a screen. Every time a green box appears on the right, the participant should press the / key as fast as possible, and when the box appears on the left they should press the z key as fast a possible.	Yes	4	The participant sees a series of faces with a scene behind it. They must remember the two together, and when shown again type "S" if the pictures is the same and "D" if it is different.	Yes	4	If the box is blue they judge if the number is 5 or higher. If the box is orange they judge if its even or odd. They use z and / to mark their answer.	Yes	4	Yes	It's common sense (or it should be) that a healthy lifestyle leads to better function of all aspects of the body including the brain.	Any kind.	Yes	4 times per week	Weight Lifting Cardio Stretching/Yoga Sports Kegals	Male	23	68154	Some college (no college degree)	54182
2629996375	41755087	5/18/2013	5/18/2013	NA	13	0	0	0	0	0	0	0	0	0	0	0	0	0	Toning	The exercise plan was like this: Three times a week people would get together. There was stretching, light weights, and balance exercises. Weight would be increased slowly after a few weeks. !0 minutes are devoted to stretching, before and after. The program is mostly for older, sedentary adults.	The users clicks a z or an /, depending on whether the square is on the left, or right side of the screen. The user is judged base don how fast he can react.	Yes	5	The user sees a series of face-scene pairs, and is later asked to press a key depending on whether the face-scene pair appeared together earlier.	Yes	1	The user is shown a number and a pink or blue background. The user must select a key based on two conditions for the number and the background, and the numerical condition is different based on which background. This tests a user's ability to do two things at once.	Yes	1	No	NA	NA	Yes	4 times per week	Short walk most days, ride exercise bike most days, sometimes ride real bike (once a week).	Male	61	92124	Some graduate school	51283
2631293675	41755087	5/20/2013	5/20/2013	NA	65	0	0	0	0	0	1	1	0	0	0	1	0	1	Walking	During the first week, they walk for 10 minutes a day three days a week. The second week, they walk 15 minutes a day three days a week. Each week, they increase their walking time by five minutes, still walking three days a week, until they reach a maximum of 40 minutes for three days a week at the 7th week,	They must press the "z" key id the square appears on the left and the "/" key if it appears on the right of the screen. They must respond as quickly as possible in order to gauge reaction time.	Yes	5	They see a certain landscape or scene with a picture of a face in a window in the center of that scene. They must later correctly remember which face was paired with which scene.	Yes	4	If the background is blue, the task is to determine if the number is greater than or less than 5. If the background is pink, then a second task which involves labeling a number as odd or even is expected to be completed. This test determines whether having a person switch between tasks causes them to respond more slowly.	Yes	5	Yes	I can't remember details, but I remember the gist of the article being that exercise improves memory function and reaction time.	Aerobic exercise	No	NA	NA	Female	20	80918	Some college (no college degree)	26478
2635209600	41755087	5/21/2013	5/21/2013	NA	103	0	0	0	0	1	0	0	0	1	0	1	1	1	Toning	Participants exercise for 50 minutes. They complete four muscle toning exercises, two balance exercises, one yoga sequence, and one stretch of their choice. Every three weeks they learn new exercises. Each week they learn something new and lift more.	The participant has their reaction times tested by pressing a certain button that indicates where a picture of a square shows up on their screen.	Yes	5	The participant views pictures of men's faces over a outdoors landscape photo for a few seconds. They then look at the pictures again and see if the pictures of the men's faces are over the same outdoors photos.	Yes	4	Participants must view a set of numbers on a pink or blue square and judge which one to select.	Yes	4	Yes	I have heard that exercising can help you learn more easier.	Anything active.	Yes	2 times per week	Stretches	Female	22	79752	Some college (no college degree)	78965
2636958683	41755087	5/22/2013	5/22/2013	NA	123	0	0	0	0	0	0	0	0	0	0	0	0	0	Walking	People walk three times a week, starting at 10 minutes a walk and adding five minutes for each subsequent week. On he 7th and subsequent weeks, they will be walking 40 minutes on each of the three days until the 6 month plan is over.	If the green square appears on the left, press Z; if it appears on the right, press /. Performance is measured by speed of reaction when square appears.	Yes	5	A face is superimposed on a nature scene. A series of the combination are shown, then series is run again and the testee is asked to press the S(ame) or D(ifferent) keys if the same face appears on the same scene as in the first series. The test is accuracy.	No	NA	A series of numbers is presented. The testee must perform two tasks: one is to judge the background color for each number, then if the background is blue, press the Z key if a number is less than 5 (or the / key if the number is GT 5, while if the background is pink, must press the Z key if the number is odd or the / if the number is even.	No	NA	Yes	I've heard about research of this kind, but I did not do any actual research. It does, after all, make sense since the brain is a physical machine, and like all things organic--use it or lose it.	I guess I should not have answered the question on the previous page with a yes, because I have only read a little and heard even less about this matter. I'd guess that the more fit a person the better they are able to respond to speed and memory exercises.	Yes	7 times per week	Walking, riding a bike, working in my garden.	Male	71	98520	Ph.D.	11312
2642933786	41755087	5/25/2013	5/25/2013	NA	138	0	0	0	0	0	1	1	0	0	0	1	0	1	Walking	The plan is for elderly,sedentary adults. It starts out 3 days a week walking for 10 minutes, then you add 5 minutes each week. So at 7 weeks you are walking briskly each day for 40 minutes. Also includes 10 minutes of stretches.	The participant in that the task had to push the z key on their keyboard if the green square on the screen showed up on the left side, they had to press the / key if it showed up on the right. Performance is measured by how fast they did this.	Yes	5	The participant was shown faces in front of scenes. They are shown for 3 seconds at a time. Then they move on to the test and if they see the same face with the right scene they press S, if it is different then they press D.	Yes	5	In this task the participant was shown numbers on a screen one at a time. If the color was pink then they had to decide whether the number was even or odd, then they would push the / key. If it was blue, then they would have to decide if it was higher than 5, they would press the z key.	Yes	5	Yes	I have heard multiple times that if you exercise it is very good for your brain. All areas of the brain.	Aerobic exersize	Yes	4 times per week	walking,jogging	Female	31	14733	Some college (no college degree)	24583
2644146243	41755087	5/26/2013	5/26/2013	NA	158	0	0	0	0	0	0	0	0	0	0	0	0	0	Toning	3 weeks of exercise training for seniors and sedentary people. The first week is to learn the exercise and the next 2 weeks are to build on them by increasing weight and intensity. The exercise session is for one hour 3 times a week. After the third week a new set of exercises is introduce. The plan mentioned yoga, strength training with weights and stretching exercises.	Hand eye coordination test and exercise.	Yes	5	The task was about memory association, which face was shown with which picture.	Yes	3	The task is about associating color with greater than or less than a target number or whether the number is odd or even.	Yes	4	No	NA	NA	Yes	2 times per week	Martial arts weapon training.	Female	51	37854	Bachelor's degree (4-year college degree)	69696
2644235936	41755087	5/26/2013	5/26/2013	NA	163	0	0	0	0	0	1	0	0	0	0	1	0	1	Walking	so they walk three days a week, first week 5 minutes each day second ten minutes third week 15 minutes and so forth, each session also includes 10 minutes stretching.	this is a computerized test of response time. if the box is to the left the z key is pushed, if it is to the right the / key.	Yes	5	this photo test asks whether the participant has seen the photo pair before. I could not tell if the faces were paired with different backgrounds or not, I live in an african american neighborhood so I couldnt recognize white faces.	Yes	5	in this test each digit shown was to be coded as either high or now, odd or even and they were shown on opposite colored squares. I have done these has HITs here on mTurek and they are not easy!!!	Yes	5	Yes	They say that increasing exercise increases blood flow and oxygenation of the brain so my answers reflect improved brain activity after the exercise program..	Any exercise is better than no exercise but the best is the one that increases the heart rate for a sustained period of time.	No	NA	NA	Female	72	60616	Master's degree	60616
2644470140	41755087	5/27/2013	5/27/2013	NA	174	0	0	0	0	0	0	0	0	0	0	0	0	0	Walking	They walk everyday as their exercise. And every week they add 5 minutes to the total time until they reach 40 minutes walk per day.	A green box will appear, if it appears to the right, they press / but if the box appears to the left, they press z.	Yes	5	A photograph of a scene is paired with a photograph of a face. They should remember what scene goes to what face.	Yes	5	The judgment they have to make depends on the color of the background behind the number. If the number appears against a blue background, participants judge whether it is greater than 5 or less than 5. If the background is pink, they judge whether the number is odd or even. They respond using the "z" key and the "/" key on their keyboard.	Yes	5	No	NA	NA	No	NA	NA	Male	38	37215	Bachelor's degree (4-year college degree)	98765
2644551411	41755087	5/27/2013	5/27/2013	NA	176	0	0	0	0	1	0	0	0	1	0	1	1	1	Walking	An exercise plan for sedentary older adults in order to help them get fitter, with a 6-month exercise plan.The adults start at a brisk walking pace for 15 minutes, three days a week. Every week, the time of walking increases by 5 minutes until they are walking for a total of 40 minutes a day, three days a week, for the rest of the 6 month program.	A participant would be looking at a monitor that displays a green square on either the left or right side of the screen. They are supposed to press two different keys, depending on whether the square is on the left or right side of the screen. Their performance is measured in speed to gauge reaction times.	Yes	5	This was a memory test. The participants are shown a series of faces and a landscape image together. They are to try to remember them. Then, they are show the same faces but with different landscapes, trying to figure out if faces are in the same landscape as the first viewing. If yes, press S on the keyboard, if not, press D.	Yes	5	This test was about the participants ability to multi-task, essentially. They are shown several numbers in boxes of different colors (blue or pink). If a number is in a blue box, they are to determine whether the number is larger than 5. If a number is in a pink box, they are to determine whether the number is even or odd, all simultaneously.	Yes	6	No	NA	NA	Yes	1 time per week	Lift weights, ride a bike.	Female	20	92282	Associate's degree (2-year college degree)	16348
2645392237	41755087	5/27/2013	5/27/2013	NA	202	0	0	0	0	0	0	0	0	0	0	0	0	0	Toning	3 50 min exercise sessions with 4 key areas of focus including yoga, muscle toning every 3 weeks a new lesson is taught to subject	The test measures the subject's ability to process information. They are to indicate which side of the screen the square appears. The test will measure accuracy, time it takes to decide, and ability to avoid patterns in behaviors.	Yes	5	The consumer must study the pictures in the foreground and background. Later, the subjecdt must decide if the foreground picture and the background were together originally or not. They must press a separate button to indicate if the picture is or is not a match. The test will measure the subject's accuracy in remembering the pictures and time it takes to answer,.	Yes	4	The test judges the subject's ability to switch from one task to another. The program uses specific colors and keys to allow the subject to indicate the correct answer. The test will see if the subject is able to think in multiple avenues, the time it takes to answer, and if one color or indication is easier for the subject to understand than the other.	Yes	4	Yes	I have read that an exercise routine can help stimulate the brain and create positive brain chemicals which translates to a higher functioning and a better mood which helps in decision making situations.	all types can help. Being active in any way will improve cognitive ability.	Yes	4 times per week	walking dancing wii fit small weights	Female	31	73401	Bachelor's degree (4-year college degree)	4077k
2645433540	41755087	5/28/2013	5/28/2013	NA	204	0	0	0	0	0	0	0	0	0	0	0	0	0	Toning	This exercise routine is for people who are inactive. It is 50 minutes long beginning with a 10 minute stretch. They start with two regular exercises, then a balancing exercise, then a yoga exercise. After the first week, they will work on increasing weight.	A box will show up on each side of the screen. Depending on which side it appears, is a button you click on your keyboard that corresponds to the box.	Yes	5	We were shown a picture with a face for three seconds. After seeing multiple faces and pictures, we were asked to decide if the face and the picture were the same or different than the first time we saw them.	Yes	6	We were shown a number and were told to click a key based on whether it was odd or even.	Yes	3	Yes	I have heard that exercise not only helps the body but the mind to. You become much sharper and think much quicker.	All types.	Yes	7 times per week	Weight lifting Abdominal Exercises Bands Cardio	Male	21	89144	Some college (no college degree)	56891
2645619591	41755087	5/28/2013	5/28/2013	NA	220	0	0	0	0	1	1	1	0	1	0	1	1	1	Toning	For three days a week for six months, elderly and sedentary people workout for 60 minutes. They do toning with weights and resistance bands, and some yoga, and some stretching and warming up and cooling down.	The participant will press z when a box appears on the left and a / if it appears on the right. The task is measuring speed.	Yes	5	They see a face with a scene behind it. After that, they are showed the faces and scenes again and have to try to remember if the scene went with the same face. They press s if its the same and d if it is not.	Yes	4	They have to say if the number is greater than 5 or less than 5 if it is on a blue background and if the number is odd or even if it is on a pink background.	Yes	4	Yes	I have read that exercise increases blood flow to your brain and makes you smarter.	cardio	Yes	5 times per week	spin class, running, weight training	Female	24	31326	Some college (no college degree)	15252
2647097634	41755087	5/28/2013	5/28/2013	NA	249	0	0	0	0	1	1	1	0	1	0	1	1	1	Walking	The exercise plan is for sedentary elderly adults. The basic idea is to get them walking 3 days a week and each week increase the length of the walk by 5 minutes. This sounds somewhat like a "graded" exercise program. The walks are followed by a cool down period.	The participant is looking at a screen and watching for a green box to appear on one half of the screen or the other half of the screen. If the box appears on the left portion of the screen the participant is to press the "z" key on the keyboard, if the box appears on the right hand side of the screen the participant should press the "/" key. The participant is asked to make a response a quickly …	Yes	5	This test measures how accurate one's memory is by how many correct responses were given by the participant. The participant is shown a series of faces paired with different scenes in the background once all the pairs are shown the pairs are shown again but this time some of the pairs are mixed up. The participant must respond whether or not the pairs shown the second time around are the same as …	Yes	4	This task measures how well someone can switch between two different tasks, can they do this quickly or does it cost them time? There are two tasks the participant must complete one requires the participant to respond whether the numbers being shown are higher or lower than "5" the other requires them to respond whether the numbers are odd or even. These two tasks are presented back to back so th…	Yes	4	Yes	Not really in detail but I've just briefly heard or seen things. It makes sense that exercise would help increase reflexes and also blood flow which I could see helping cognition.	I'm not sure I've heard anything on specific exercises. I would guess anything that would really get blood moving and also use muscles more, things such as jogging, walking, aerobics, dance.	Yes	3 times per week	I walk, I also like doing pilates,ballete/barre fit, I'm trying to do some weight stuff.	Female	31	48103	Associate's degree (2-year college degree)	12112
2650953393	41755087	5/30/2013	5/30/2013	NA	263	0	0	0	0	0	1	1	0	0	0	1	0	1	Toning	The plan last for six months. The participants learn new exercises every three weeks. The first week they try to learn the exercises and become proficient at them. The next two weeks they attempt to increase intensity of the workout or increase weights. The program is designed for older people who live a sedentary lifestyle and are not active or physically fit. The exercise program consists of a …	The exercise is intended to measure reaction time. The participant has been asked to click the "z" key when a box appears on the left side of the screen and hit the "/" if a box appears on the right side of the screen.	Yes	5	The participants are asked to look at a number of images that include people's faces and different backgrounds. The pictures and backgrounds are then played again and the participant is asked to use the "S" key if the same face and scene are presented or the "D" key if the scene is different.	Yes	5	Basically attention is divided between at least two tasks. Identify the background and then make a decision which leads to a keystroke. If it is a blue background and a high number use "/" if it is a low number and blue background use "z". If it is a pink background and an even number use "/" if it is a pink background and an odd number use "z"	Yes	3	Yes	Basically just that. I have seen some articles talking about neuroplasticity and how our brain is able to change and adapt. In addition, generally, exercise will increase our body's efficiency in using oxygen which means more oxygen is carried to the brain, which then translates into better brain function.	Yoga both from a workout and stretching perspective but also from a meditative perspective. I want to lean towards saying cardio exercise helps to improve cognitive function but I do not feel confident in that answer.	Yes	5 times per week	Weight lifting. Full body including squats, bench press, lat pull downs, and an ab circuit.	Male	25	55114	Bachelor's degree (4-year college degree)	35471
2656013948	41755087	6/2/2013	6/2/2013	NA	294	0	0	0	0	0	0	0	0	0	0	0	0	0	Toning	Each work out has stretching, weights/resistance and yoga. The workout occurs three days a week and lasts for forty minutes. Every week new exercises are introduced and participants are asked to increase reps or weight. This lasts for six months.	This task measures speed. A participant is asked to indicate wheter the stimuli appears on the left or right side of the screen. Performance is measured in reaction time.	Yes	5	This is a memory association task. A face is paired with a scene. After watching the face/scene pairs participants need to recall if they saw the face/scene pair before.	Yes	1	This task has two jobs that participants must keep track of. For one color they must determine if the number is even or odd, for the other color less than or greater than 5.	No	NA	Yes	As an educator I have heard that exercises that have people cross the midline (i.e. left hand goes to the right side of the body) can improve brain function.	Midline crossing exercises and stretches.	Yes	3 times per week	Cardio, yoga, pilates.	Female	26	3079	Bachelor's degree (4-year college degree)	15237
2656018940	41755087	6/2/2013	6/2/2013	NA	297	0	0	0	0	0	0	0	0	0	0	0	0	0	Walking	The fitness program, for generally sedentary adults, involves a walking regime. To start, each person will walk 10 minutes per day, 3 days each week. Each subsequent week, from the first to the seventh, they will increase their time by 5 minutes. For example, the second week their walk will be 15 minutes each day, culminating in a maximum walk of 40 minutes during the 3 daily walks week number 7.…	Reaction time test to assess speed. Green square will appear on the screen. The participant should hit the "z" key if it is on the left hand side, and the "/" key if the square appears on the right hand side of the screen.	Yes	5	Watch a screen with a face, and a landscape photograph. During the testing phase the participant will be asked to say whether or not the face shown was also paired with the accompanying background photo.	Yes	5	Comparative memory study. multi task between two different color backgrounds, and whether you indicate the high or low of the number <5>, or if a pink background is used, whether the number is odd or even.	Yes	5	Yes	Exercise of almost all levels, if appropriately, and regularly performed, can enhance the participants perceptions, and mental abilities. There are secretions that occur during exercise that improve brain activity and capacity, plus there are mechanisms that reduce the levels of unwanted material in the body and the brain that can over time, inhibit brain activity.	Most all activity of any form or fashion can in some degree help with cognition. The greater the activity, and the more frequent the performance, will constitute the magnitude of the increase, or benefits to the person.	Yes	2 times per week	Walking at least twice a week. Out door garden and work activities. 3 days of cable machine exercises of a wide variety to replicate different sporting activities, i.e. wind surfing, rope climbing, rowing etc.	Male	52	34234	Some college (no college degree)	71960
2656043561	41755087	6/2/2013	6/2/2013	NA	310	0	0	0	0	0	1	1	0	0	0	1	0	1	Walking	The first week they walk minutes 3 times per week. Each week they add an additional 5 minutes onto their walk so at the end of 7 weeks they are walking 40 minutes 3 times a week and continue to do this for 6 months,	To test response time. A square is shown on either the left or right side of a screen. AS fast as you can hit the z key if the square is on the left and the /key if the square was on the right.	Yes	5	A face and a scene will be shown and then you ill try to remmber is the same face.scene is shown together again.	No	NA	A number appearing on either a blue or pink background. You will be asked questions that depend on the color of the back ground. If pink you will be asked if the number is odd or even., if the background is blue you will be asked if the number is greater or less then 5.	Yes	1	Yes	I have heard that doing mental exercises can help with your brain memory and recall. I have also heard that general physical exercise is good for mental health as well. I can not recall any other details about this.	anything where you need to use your brain and think. Any physical exercise from walking to running, or biking.	No	NA	NA	Female	50	13324	Some college (no college degree)	13355
2656245056	41755087	6/2/2013	6/2/2013	NA	335	0	0	0	0	0	0	0	0	0	0	0	0	0	Walking	The training is for the ederly. It is 3 times a week. 10 min walking the first week. Each week they walk 5 minutes longer after 40 minutes is reached. Then they stick at 40 minutes for 6 months.	He must press the z key on the keyboard if the green square appears on the left and the / key if it appears on the rith.	Yes	5	He has to view the faces and remember them for which one appeared during a particular background.	Yes	6	If the background color is behind the number they have to press a key if it is less than 5. If the background is pink, they have to decide if it is even or odd.	Yes	2	No	NA	NA	Yes	4 times per week	Home workout gym. Curls, bench pressing, sit ups, jogging.	Male	35	48124	Some college (no college degree)	36954
2656416849	41755087	6/2/2013	6/2/2013	NA	362	0	0	0	0	0	1	1	0	0	0	1	0	1	Walking	Participants take part in the plan for six months. Started at a base line of 10 minutes, 3 days per week, the program is increased by five minutes each week. For instance, week two is 15 minutes three times a week, week three is 20 minutes, etc. The walking also includes a period of stretching exercises.	The participant is required to key in certain letters or symbols based on what's appearing on screen. If a square appears on the left, they are supposed to press "z". If it appears on the right, they press "/".	Yes	5	The participant must memorize the combination of a picture of a face and a background picture. The participant is then tested to see how well they recall which face belongs where. "S" is clicked when the same face is in the same background, and "D" is pressed when there's a different face and background.	Yes	4	Participants must identify a number provided based on different parameters. If the background color is pink, the participant is deciding if a number is odd or even. If it's blue, the participant is checking if the number is higher or lower than five. The challenge is difficult because it uses the same keys, but the functions change on each number.	Yes	4	Yes	I've heard that people who increase physical fitness and lose weight often feel more clear headed and able to improve their thought processes.	I've heard that cardio and aerobic exercise is quite good.	No	NA	NA	Female	27	32821	Bachelor's degree (4-year college degree)	16001
2656801222	41755087	6/3/2013	6/3/2013	NA	394	0	0	0	0	0	0	0	0	0	0	0	0	0	Walking	The participants walk for 10 minutes on 3 days for the first week. Each week they add an extra 5 minutes so by week 6 they are at 40 minutes a week.	If the square appears on the left, the participant presses the "z" key on their keyboard. If the square appears on the right, the participant presses the "/" key on their keyboard.	Yes	5	he participant's task is to view each scene-face pair and to remember which face appeared with which scene. During the test phase, they again view scene-face pairs and have to decide whether that face had appeared with that particular scene during the study phase.	No	3	viewers look at numbers and make 1 of 2 judgements depending on the background	No	1	No	NA	NA	No	NA	NA	Male	30	30248	High school graduate	35789
2657309869	41755087	6/3/2013	6/3/2013	NA	398	0	0	0	1	1	1	1	0	1	0	1	1	1	Toning	This is a work out plan for older adults that includes strength training, such as working with small hand weights and bands, but will also include some yoga and resistance training. The first portion of training is gaining familiarity with the excersizes The last portion of the training will consist of broadening these excersizes	Particiapants were asked to identify which side of the screen a square appeared. The participant was measured by how long it took them to respond (RT)	Yes	5	This experiment tested the relationship between things. Does paring a face with a location make it more memorable?	Yes	2	The cognitive task is multi-tasking and how long it took participants to respond when give a lot of decisions to make	No	2	Yes	Not much, just that it improves social cognition	I imagine stress reduction would help, (Lower levels of CRF that reduces damage done to hippocampus) as well as cardio to improve blood circulation and get oxygen and glucose to the brain	No	NA	NA	Female	21	40403	Bachelor's degree (4-year college degree)	86753
2658273475	41755087	6/3/2013	8/12/2013	NA	407	0	0	1	0	0	0	0	1	0	0	0	1	1	Walking	The group starts out walking and increases the walking time each week by 5 minutes.	judging which side of the computer screen a square shows.	Yes	5	Match the face and scene pictures. If they are the same combination as you've seen before press s, if they are a different combination press d.	Yes	3	If the background is blue judge if the number is greater or less than 5, if the background is pink judge if the number is odd or even.	Yes	5	No	NA	NA	Yes	3 times per week	swimming	Female	58	14505	High school graduate	j0221
2658647978	41755087	6/4/2013	6/4/2013	NA	411	0	0	0	0	0	0	0	0	0	0	0	0	0	Toning	The exercise plan is for 50 minutes three times a week. Participants exercise for 40 minutes and warm up and cool down for 10 minutes. Participants do stretches, a yoga position and an exercise of their choice. Each week they add either more weight or more repetitions.	On each part of the task, a green square appears on the left or right side of the computer screen. If the square appears on the left, the person presses the "z" key on their keyboard. If the square appears on the right, the person presses the "/" key on their keyboard. They participants are asked to respond as quickly as possible.	Yes	5	In each part of this task a face was paired with a scene. The participant could look at the face and scene for 3 seconds each. The participants were shown the scenes and faces again and had to determine if they were the same by pressing s or different by pressing d.	Yes	1	Participants must watch a video with numbers and colors and make one or two judgements about each number. They have to determine what color the background is behind the number. If the background is blue the participant has to determine if the number is higher than or lower than 5. If the background is pink they have to determine if the number is odd or even.	No	NA	No	NA	NA	Yes	3 times per week	Walking, treadmill, exercise bike.	Female	48	38023	Some college (no college degree)	49062
2758572360	41755087	8/11/2013	8/11/2013	216.162.157.88	449	0	0	1	0	0	0	0	1	0	0	0	1	1	Walking	People walked about 10 mins and worked up to 40 mins. this was a program for the elderly. They warmed up and coll ed down to prevent injury	If the square is on the left, the z key is pressed. fi the square appears on the right, the / key is pressed	Yes	5	The person must remember the face associated with the photograph behind it	Yes	4	A pink background means that the person must judge whether the number is even or odd whereas if the background of the square is blue, the person must judge whether the number is greater or less than five. They must use the "z" a nd the "/" key to respond	Yes	5	Yes	I've ehard that facial recognition is to measure your memory output. Its also used to measure your association with objects or scenesq	Memory excercises	Yes	5 times per week	Insanity	Male	23	32301`	Some college (no college degree)	28330
2758575108	41755087	8/11/2013	8/11/2013	71.253.121.208	451	0	0	0	0	0	1	1	0	0	0	1	0	1	Toning	The exercise plan is geared toward the elderly who are not active. It lasts approx. 50 minutes 3 times a week, for 6 months. It has 3 different sets of exercises including a yoga exercise and a cool down. Every 3 weeks they learn a new set of exercises--1st week is learning them and the next 2 weeks increase the exercise that they have learned.	The participant must click on the appropriate key for each of the square that appears. z for the left and / for the right.	Yes	5	Memorizing the face that goes with each scenery.	Yes	3	If, a number appears in the blue, must identify if the number is less than number on screen. And if appears in pink, decide if number is odd or even.	Yes	4	Yes	That daily exercise increases your memory. It provides the kind of stimulation to your brain, that makes it more alert.	Almost any kind of daily exercise, including walking, biking, swimming, etc...	Yes	6 times per week	Walking and some weight lifting	Female	56	16508	Associate's degree (2-year college degree)	43221
2758577249	41755087	8/11/2013	8/11/2013	72.182.53.137	452	0	0	0	0	1	0	0	0	1	0	1	1	1	Toning	This is a 3 day a week, six month program that seems to build and tone your body muscles.	A square is going to appear on the screen above. If the square appears on the left sided press the z key if the square appears on the right, press the / key.	Yes	5	Press the key requested depending on if the face was shown in previous task	Yes	5	In this task you press the z key if the number is low or odd, you press the / key if the number is even or high.	Yes	5	No	NA	NA	Yes	4 times per week	Natural Body Weight exercises. Pull ups, push ups, jogging, running ,etc.	Female	52	77801	Bachelor's degree (4-year college degree)	77801
2758594023	41755087	8/11/2013	8/11/2013	50.122.37.222	461	0	0	0	0	1	0	0	0	1	0	1	1	1	Toning	Elderly, out of shape adults participate in four exercises: yoga, stretching, muscle toning, and strength building. New exercises are introduced after a couple of weeks to increase the impact of the exercises.	Participants are asked to watch a screen and press z if an object appears on the left and a slash if the object appears on the right. They are judged by the speed in which they react.	Yes	5	Participants are asked to watch a video with faces superimposed over background scenes, and to recall the association between the two.	Yes	3	Participants are asked to judge whether a number is odd or even, or greater than 5, depending on the background color of the squares. The time spent switching between the two tasks measures performance.	Yes	3	No	NA	NA	No	NA	NA	Male	51	61761	Master's degree	90066
2758628114	41755087	8/11/2013	8/11/2013	24.253.41.105	471	0	0	0	0	0	0	0	0	0	0	0	0	0	Toning	muscle toning mostly. then increase the weight further into the program	press Z if the square appears on the left and / if it is on the right.	Yes	5	memorize the face with what scene it s placed with. press S if it is is in the same scene, D if it is different	Yes	6	judge if it is higher than 5 on a blue background and then they press / ifit is against a pink paper and lower and off they press Z	Yes	5	No	NA	NA	Yes	More than 7 times per week	weight lifting and hiking	Male	28	89015	Some college (no college degree)	43812
2758633717	41755087	8/11/2013	8/11/2013	170.74.56.80	472	0	0	0	0	1	0	0	0	1	0	1	1	1	Walking	Elderly people are participating in a walking program. They start off walking 10 minutes a week and move up until they reach 40 minutes a week of walking with 10 minutes before and after for warm up and cool down.	A participant must hit the z button if the square is on the left side and the / button if the square is on the right side. Their performance is measured by how quickly they press the button.	Yes	5	The participant must determine whether the face in the scene is the same as before or different. Their performance is measured by memory accuracy.	Yes	3	Participants must judge whether or not a number is greater than 5 against a blue background and whether or not a number is odd or even against a pink background. Participants are judged based on their ability to perform while having to change tasks.	Yes	2	Yes	By increasing the blood flow in a person's body it will increase their mental abilities.	Any type of exercise.	Yes	2 times per week	Basketball, walking	Male	23	43081	Bachelor's degree (4-year college degree)	13574
2758881759	41755087	8/12/2013	8/12/2013	174.109.151.197	506	0	0	0	0	0	0	0	0	0	0	0	0	0	Toning	Each participant will do these for 6 months, involving toning, balancing, and stretching exercises. Each session lasts 50 minutes, 3 times a week. They'll do some muscle toning exercises with hand weights, balance exercise, yoga, and stretching/toning.	A user will watch a screen where squares appears on either the left or right side of the screen. To test reaction speed, they'll press the Z key as fast as they can if it appears on the left, and the / key if it appears on the right	Yes	5	To test the person's ability to recall relationships between 2 pieces of information, users are shown a photo of a person along with a specific scene. Each participant has to view the pairings and remember which face went with which scene.	Yes	4	This test is for measuring the speed and accuracy at which they can switch between 2 tasks. They'll see a series of numbers inside of a colored block. If it's a blue background, they have to quickly note if the number is greater or less than 5. If it's pink, they have to say if it's even or odd, both using the Z and / keys again to respond.	Yes	4	No	NA	NA	No	NA	NA	Male	30	27537	Bachelor's degree (4-year college degree)	95148
2761100603	41755087	8/13/2013	8/13/2013	196.41.45.40	564	0	0	0	0	0	0	0	0	0	0	0	0	0	Toning	It is a plan for sedentary elderly adults. It is 3 days a week and 6 months long. It involves 50 minutes of toning, a yoga sequence, balancing exercises, and a combination of other various exercises which sometimes can be chosen by the participants once they are familiar with the options.	Depending on whether the square is on the right or left side of the screen, they must press z (for left side) or / (right side). They should respond as fast as they can.	Yes	5	Participants are supposed to view a photo of a scene with one of a face in a memorization phase. Then they must complete a test phase in which they say whether the face paired with the scene is the same as it was during the memorization phase.	Yes	5	This tests whether people do better doing the same task repeatedly or switching between tasks. Depending on the color of the background on the screen, they must make a different judgment about the number. If it is blue, they must determine whether the number is more or less than 5. If pink, whether it is odd or even. They should use the z and / keys for responses.	Yes	6	Yes	Nothing specific, just that it does.	All kinds	Yes	5 times per week	bicycling, walking, running	Female	23	99603	Bachelor's degree (4-year college degree)	4967
2762491812	41755087	8/14/2013	8/14/2013	24.196.93.102	583	0	0	0	0	0	1	0	0	0	0	1	0	1	Toning	50 minutes of exercise - 40 minutes actively working, 10 minutes stretching and cool-down. Involves light weights for muscle toning, yoga, stretching, and the amount of weight increases over time. It also has some balance exercises. It lasts for 6 months.	The participant must hit the z key if the square is on the left, or the / key if the square shows on the right. It measures reaction time, supposedly by tracking how long it takes to press the key from when the picture is displayed.	Yes	5	They're shown faces in the first phase and need to determine whether each face in the second phase appeared in the first, by pressing S for same, or D for different. Their performance is measured based on accuracy of saying whether a face is new or not.	Yes	2	The participant has to press the Z if the number on the screen is less than 5, and a / if it's more than 5, if the number is on a blue square. If it's on a pink square, they use the same keys but to state whether the number is odd or even. The performance is measured by their accuracy in how many numbers they got right.	Yes	2	Yes	I heard that exercise and regular activity can reduce or delay the development of dementia, and that it can be helpful even in people who have dementia in improving cognitive function.	I think aerobic exercise, but I'd assume any amount of exercise is better than nothing.	Yes	2 times per week	Walking, lifting weights, push-ups and situps.	Male	24	53704	Bachelor's degree (4-year college degree)	92253
2762492710	41755087	8/14/2013	8/14/2013	98.212.140.210	585	0	0	0	0	0	0	0	0	0	0	0	0	0	Walking	Three days a week, participants walk 5 minutes a day. Each week 5 minutes is added on to the routine.	Participants watch a video and press the z key when they see a square on the left, the / key when they see one on the right.	Yes	5	A photo is paired with a face. Participants must remember which face appeared in what scene.	Yes	4	Participants watch a video of numbers and have to guess whether they're greater or less than 5.	Yes	2	No	NA	NA	No	NA	NA	Male	26	60608	Bachelor's degree (4-year college degree)	11733
2762665244	41755087	8/14/2013	8/14/2013	50.88.114.125	589	0	0	0	1	1	0	0	0	1	0	1	1	1	Toning	Stretching, toning and balance exercises 3 times a week for 6 months. Every 3 weeks, new exercises are learned. The difficulty increases by adding weights or resistance bands.	The participant watches a screen where a green square will appear on the right or left of the screen. If the square appears on the right side, the participant is to type "/", if it appears on the left side, the participant is to type "z". They should do this as quickly as possible.	Yes	5	The participant watches a slide show of small, thumbnail size photos of men's faces on a background of outside scenes. The slide show is played a second time and the participant is to indicate if the face is paired with the same scene as the first set of slides.	Yes	5	The participant is to indicate if a number on a pink background is odd or even, or if the number is on a blue background indicate if it is greater than or less than 5.	Yes	5	No	NA	NA	Yes	5 times per week	treadmill for 30 mins, 5 x week	Female	59	32904	Some college (no college degree)	10168
2765064597	41755087	8/15/2013	8/15/2013	75.135.128.80	618	0	0	0	0	0	0	0	0	0	0	0	0	0	Toning	The exercises last for 6 months and are 50 minute sessions with 40 minutes of exercise and 10 minutes of warm up and cool down. The exercises emphasize balance, resistance training and strength training. They are designed for elderly people. One week they learn the exercises and then the following weeks they increase their repetitions. Exercises are changed every 6 weeks. Some of the exercises in…	The task measures reaction time by requiring the participant to respond as quickly as possible to either a blue or green square that appears on the left or right of the screen. They should hit the z if the square appears on the left and the / if the square appears on the right.	Yes	5	A participant studies a scene that is paired with a face. They are then tested on whether a face appeared with a particular scene. They press S if the face appeared with that scene and D if it did not.	Yes	6	This task involves keeping track of two pieces of information, whether a number is odd or even and whether it is greater than 5 or less than 5. Which they choose depends on the color of the square. If the square is blue, they are deciding they press z for less than 5 or / for greater than 5. If the square is pink, they press z for odd and / for even.	Yes	5	Yes	The brain is a muscle and it needs exercise the same as other parts of your body. By using your brain you increase the connections between neurons and thus increase the ability to learn and perform tasks better.	Memory exercises, reading exercises	Yes	7 times per week	I walk for one hour daily at a moderate pace with my dogs. I do 10 minutes of stretching and 10 minutes of weight lifting daily. I also meditate and read regularly.	Female	60	48730	Bachelor's degree (4-year college degree)	56251
2766000120	41755087	8/16/2013	8/16/2013	173.25.148.110	628	0	0	0	0	0	0	0	0	0	0	0	0	0	Toning	A fitness training program used with elderly and sedentary adults. Takes place 3 days a week, lasts for 6 months and contains 50 minute sessions which include 2 toning exercises using resistance bands or weights; 2 balancing exercises; 1 yoga; and 1 stretching/toning exercise. Learn a new exercise every 3 weeks. Increase intensity by adding weights/repetition during 2nd and 3rd weeks. Includes 40…	measures how quickly someone reacts to something	Yes	5	memory accuracy	Yes	4	cost of having to switch between tasks	Yes	3	Yes	increases blood flow to the brain	cardio, yoga	Yes	5 times per week	running, cardio	Female	26	19930	Associate's degree (2-year college degree)	54321
2630006865	41755087	5/18/2013	5/18/2013	NA	15	0	0	0	1	1	0	0	0	1	0	1	1	1	Walking	Briskly walking ten minutes a day for 3 days of the week, upping the minutes walked by 5 each week until you reach 40 minutes a day 3 days a week for the rest of the six months. Each walking day includes 10 minutes of stretching prior to walking.	Response time is measured by how fast you identify which side of the screen has the object on it. You press the z key for left side and the / key for the right side of the video.	Yes	1	Observe the images of the face and the background scene. After you see the images you will see another set and have to decide if the face and background are the same as the ones you originally observed.	Yes	1	Judge if the numbers on the blue background is 5 or lower, pressing z if it is less than five and / if it is higher than 5. Judge if the numbers on the pink background are even or odd numbers pressing z if the number is even and / if the number is odd.	Yes	2	No	NA	NA	Yes	3 times per week	walking	Male	44	66062	Some college (no college degree)	66231
2630107770	41755087	5/18/2013	5/18/2013	NA	29	0	0	1	0	0	0	0	1	0	0	0	1	1	Toning	Think about the following fitness training procedure that has been used with elderly, sedentary (not fit and not active) adults. The training process takes place three days each week, lasts for a total of 6 months, and involves stretching, toning, and balance exercises. During each 50-minute session, participants complete the following: (a) four muscle toning exercises using hand-held weights or …	green square appears either on the left or right side of the screen. If the square appears on the left, press"z" key If the square appears on the right, press "/"	No	1	memory task that measures the ability to remember the two pieces of information occurred together. .... face had appeared with that particular scene during the study phase.	No	1	color of the background behind the number. If blue background, participants judge whether it is greater than 5 or less than 5. If pink, odd or even. They respond using the "z" key and the "/" key on their keyboard. That was difficult to do - I messed up big time - tried twice - no improvement	No	1	No	NA	NA	Yes	4 times per week	walk, hike swim	Female	52	85635	Associate's degree (2-year college degree)	85635
2630146345	41755087	5/18/2013	5/18/2013	NA	34	0	0	0	0	0	0	0	0	0	0	0	0	0	Toning	Elderly sedentary adults had 4 50-minute sessions each week where they would do 4 muscle toning exercises, two balance exercises, a yoga session, and stretches. The program lasts for 6 months and each week they learn a new exercise and increase the intensity of their known exercises.	A person looks at their computer and squares appear on one side or the other. If the square is on the left, the person hits z and if the square is on the right, the person hits /. It's used to measure reaction time.	Yes	1	The participant is presented with a series of photographs of scenery paired with photographs of faces. Later, they are shown the same photographs in different combinations, and must determine if the faces presented are the ones they originally saw.	No	NA	The subjects are presented with numbers on a colored background. If the color is blue, they have to decide if it's greater than or less than 5. If the color is pink, they have to decide if its odd or even. This measures how quickly they can change tasks.	No	NA	No	NA	NA	Yes	4 times per week	Stationary bike	Male	25	33763	Associate's degree (2-year college degree)	22369
2630265008	41755087	5/18/2013	5/18/2013	NA	38	0	0	0	0	0	0	0	0	0	0	0	0	0	Toning	This is for people who are not already physically fit. This will run 3 days a week for 6 months. There will be balance, muscle toning and yoga exercises. Every few weeks the people will learn new exercises.	A video will black with a blue block appearing on either the right or left side of the screen . When the block appears on the left, press the "z" key. When the block appears on the right, press the "/" key. Performance is measured by how quickly the corresponding key is pressed.	Yes	1	Review the initial scenes associated with the picture of the person. After this is complete, The scenes and people will be shown again, but the same people may or may not be in the same scene. If a different person is in the scene, select "s" if it is a different person, select "d". Performance is measured by accuracy.	Yes	1	If a number with a blue background appears, determine if it is greater than or less than 5 and press the appropriate key. ("z" or "/") If the number has a pink background, determine if the number is odd or even and press "z" or "/". Performance is measured by how quickly the response is made with two trials in a row, when they have to switch what response they are making.	Yes	2	No	NA	NA	No	NA	NA	Male	46	43085	Some college (no college degree)	78951
2630854908	41755087	5/19/2013	5/19/2013	NA	57	0	0	0	0	0	0	0	0	0	0	0	0	0	Walking	They will begin walking 10 minutes a day, three times a week. Each week they will add on 5 minutes walking each time, up to the seventh week which will be 40 minutes. They will continue walking the 40 minutes three times a week for 6 months. Every day includes a 10 minute warmup and cooldown.	This task measures their reaction time. A black screen is shown with a white plus side in the middle. When a shape appears on the left side of the screen, they must push the "z" key and when a shape appears on the right side of the plus sign, they must push the "/" key.	No	1	There is a video of different scenes paired with different faces. Then they show the same faces and the same scenes together, but they may not be paired the same. The second time, they must push the "d" key if the scene and face are different, or press the "s" key if the scene and face are the same.	Yes	1	If the number is on a blue background, they must push the "z" key the number shown is lower than 5 and "/" if the number is greater than 5. If the number is on a pink background, they push the "z" key if the number is an odd number or "/" if it is an even number.	Yes	2	No	NA	NA	Yes	5 times per week	Treadmill (interval training) and elliptical.	Female	24	50266	Some college (no college degree)	50124
2633280139	41755087	5/21/2013	5/21/2013	NA	88	0	0	1	0	0	0	0	1	0	0	0	1	1	Walking	Increasing walk by 5 minutes per day, then adding stretches and other exercises after 40 days.	z=green square on left, /=on the right	No	1	remember which face appeared with which scene	No	1	blue background, judge whether it is greater than 5 or less than 5. pink background, judge whether the number is odd or even.	No	1	No	NA	NA	Yes	7 times per week	30 minute fast walk per day	Female	36	81401	Some college (no college degree)	22892
2643514514	41755087	5/25/2013	5/25/2013	NA	145	0	0	0	0	0	0	0	0	0	0	0	0	0	Toning	muscle, balance, yoga and stretching exercises. 10 minutes are spent on stretching and cool down and the rest is on other exercises the program is 6 months long for people over 50 and sedintary	The task was to respond as quickly as possible to where a mark was either on the right or the left. If on left press the "z" key if on the right the "l" key the square was to be green	No	1	flashes faces with a scene every 3 sec and then they have to decide when they go through the scene again if the face is the same or different using s for same and d for different.	No	2	the participant as decide first between pink and blue and whether the number is great or less than 5 or odd or even marking with z or l	Yes	4	No	NA	NA	Yes	3 times per week	walking but I could also say stairs since to get to my computers or clothes I have to go upstairs to get them since no closet space down stairs and the computer is also upstairs	Female	50	11510	Bachelor's degree (4-year college degree)	21395
2645094872	41755087	5/27/2013	5/27/2013	NA	187	0	0	0	0	0	0	0	0	0	0	0	0	0	Walking	walking 3 times a week for 6 months, you start off with 5 minute walks and add 5 minutes each time till you get to 40 minutes. then walk 40mins for the rest of the program.	paying attention to which side the green box was on by hitting z for left and / for right	Yes	1	how to decide if the pictures match after seeing them the second time	Yes	1	memorize when the number are low or high and even or odd by hitting the z and / keys	Yes	1	No	NA	NA	No	NA	NA	Male	44	35581	Some college (no college degree)	26969
2646747108	41755087	5/28/2013	5/28/2013	NA	240	0	0	1	0	0	0	0	1	0	0	0	1	1	Toning	stretching and toning, exercises to improve balance	participant has to press z on keyboard if the signal is on the left, / if it is on the right, performance is measured by speed.	Yes	1	must associate a face with a scene, given a scene and a face tell if they are the same as before. Performance measured by memory recall.	No	NA	if a blue background is the number under 5, if a pink background is it odd or even. judged by quickness and accuracy	No	NA	Yes	Just that any amount of engagement in activity does help to keep the mind alert.	I would think that just about any would, but balance and coordination types would be better than aerobics	Yes	3 times per week	Mostly I swim, but I also clean house frequently, which is exercise in itself.	Female	65	92545	Master's degree	77541
2651888309	41755087	5/30/2013	5/30/2013	NA	268	0	0	0	0	0	0	0	0	0	0	0	0	0	Toning	It takes place 3 times a week for six months. It includes yoga, weight training, toning exercises and balance exercises.	A green square will appear on the left or right half of the screen. The participant is asked to press the "z" key if it appears on the left, and the "/" key if it appears on the right. They are asked to do this as quickly as possible, as their performance is measured by speed.	No	1	The participant is asked to view a series of photographs of scenes with a photo of a face on them. Then, the scene photos are shown again, and the participant is asked to determine if the face appeared on that scene previously or not. This is to measure memory.	No	1	The participant is shown numbers on either a pink or blue background. Using the "z" and "/" keys, the participant decides whether the number is greater or less than five (if the background is blue) or odd or even (if the background is pink). Performance is measured by how much time is lost switching between the two tasks.	No	1	No	NA	NA	Yes	2 times per week	Stretching, cardio, light weight training	Male	25	28574	Some college (no college degree)	12256
2655638393	41755087	6/2/2013	6/2/2013	NA	285	0	0	1	0	0	0	0	1	0	0	0	1	1	Toning	They stretch for ten minutes then they do 40 minutes of exercises rotating between muscle toning exercises, and a couple different exercises (can't remember specifically.)	It shows a blue square on the screen, if it's on the left side you press the "z" key and if it's on the right you press the "/" key	No	1	Faces are shown on with different scenes and you have to say which face showed up with which scene.	No	1	They show blue and pink squares, the blue squares show numbers and you have to say if it's more or less than 5, and the pink squares you have to say if it's an even or odd number.	No	1	No	NA	NA	No	NA	NA	Male	37	47001	Some high school	5194
2656074599	41755087	6/2/2013	6/2/2013	NA	320	0	0	1	0	0	0	0	1	0	0	0	1	1	Walking	The exercise plan was designed with elderly people in mind. It involves walking, increasing the walking time every week.	The task involves a colored square appearing on the screen. The participant presses a certain key depending on which side of the screen the square appears on.	No	1	Scenes are shown with faces in front of them. The participants are to remember which scene appeared with which face. They are measured on memory accuracy.	No	1	The participants are shown a colored box with a number inside. The task is to judge whether it is greater than 5 or less than 5 if it appears in blue, or judge if it is odd or even if it appears in pink. They are measured on response speed.	No	1	No	NA	NA	Yes	3 times per week	Walking on a treadmill, using an elliptical.	Female	23	43616	High school graduate	85154
2656081580	41755087	6/2/2013	6/2/2013	NA	323	0	0	0	0	1	0	0	0	1	0	1	1	1	Walking	Walkers start out walking 10 minutes, 3 times a week. Each week the amount of walking per day is increased by 5 min. Eventually they are walking 40 a day and they continue that for the rest of the 6 month training. Each walking period is preceded and following by 10 minute of warm-up/stretching.	It's a computer task where a user taps either the '/' or 'z' key depending on which side a square appears on the screen. ('z' for left side, '/' for right side.)	No	1	The is a memory task where the used is asked to memorize a face with a background scene. Then they quizzed to correctly identify the face/background pair that were previously shown.	Yes	2	Participants judge the mathmatical relationship of a number & background color shown on screen. When the background is blue they press 'z' for numbers lower than 5 and '/' for numbers higher than 5, When the background is pink they press 'z' or '/' depending on whether the number is odd/even, respectively.	Yes	2	No	NA	NA	Yes	2 times per week	Pushups.	Male	35	76310	Bachelor's degree (4-year college degree)	52356
2656098221	41755087	6/2/2013	6/2/2013	NA	325	0	0	0	1	1	0	0	0	1	0	1	1	1	Walking	The exercise involves walking. The participants start walking a little during the first week and gradually increases the walking time during the following weeks until they are walking 40 minutes for 3 days out of the week.	The participant must choose a button for when a green box appears on the left or right of the screen.	No	1	Participants are asked to match people's faces with a scenic background to test memory.	No	1	Participants judge a series of numbers and make a judgement on each one.	No	1	No	NA	NA	Yes	2 times per week	Walking, running, tennis, golf	Male	35	45245	Some college (no college degree)	23232
2656387952	41755087	6/2/2013	6/2/2013	NA	350	0	0	0	0	0	0	0	0	0	0	0	0	0	Walking	For non-active adults. Consists of a combined 10 minute warm up/cool down time and a walk. The walk starts off at ten minutes three days a week and each week the walk increases by 5 minutes until it is 40 minutes long. It stays 40 minutes long for the next 6 months.	The task requires the participant to view a screen on which a green square will appear, either in the left or right hand side. The participant will hit the z key for the left square and the / for the right as quickly as possible.	Yes	1	The participant will see a face appear on top of a scene and will attempt to remember which faces go with which scenes. In the memory part of the test, they must hit the S key if the right face appears and D if the wrong face appears over the screen.	Yes	2	The participant will see a number appear on the screen in a box that is either blue or pink. If the box is blue they must press z if the number is below 5 and / if it is above. If it is pink they must press z if it odd and / if it is even. They must go as fast as they can.	Yes	1	Yes	I have heard the exercising and keeping in shape can help someone remember better and keep mentally sharp.	I don't know.	Yes	3 times per week	Fencing	Female	19	1824	Some college (no college degree)	98765
2656671437	41755087	6/3/2013	6/3/2013	NA	389	0	0	0	0	0	0	0	0	0	0	0	0	0	Walking	walking - start with 10, increase by 5 min each week until week 7, walking 40 min a day 3x week for 6 months	press a key as fast as possible depending on which side an object shows on	No	1	see face/scene combos and then try to remember them	No	1	press keys depending on color and background combo	No	1	No	NA	NA	Yes	2 times per week	running	Female	33	33624	Associate's degree (2-year college degree)	7307
2758481718	41755087	8/11/2013	8/11/2013	216.153.159.10	416	0	0	0	0	0	0	1	0	0	0	0	0	0	Toning	50 minute sessions of muscle toning, balance,stretching and yoga. Weights are used and increased slowly. goes for 6 months	a green square appears and as quickly as possible you hit the z if it's the left and the / if ist's the righ	Yes	1	a picture appears with a scene and then the same scenes appear and the person is supposed to say if that is the same person from the scene in the first section	Yes	1	trying to keep 2 tasks in mind at the same time and make a decision	No	NA	Yes	just exercise keeps the mind alert and active which helps with cognition	yoga,	No	NA	NA	Female	57	2915	Bachelor's degree (4-year college degree)	10145
2758484662	41755087	8/11/2013	8/11/2013	72.174.227.41	421	0	0	0	1	1	1	1	0	1	0	1	1	1	Toning	The plan is designed for the elderly and/or sedentary. It last for 6 months and the participants learn new exercises every 3 weeks. The first week they learn. The 2nd and 3rd weeks are more focused on increasing intensity possibly either with more weight or more repetitions. There is 40 minutes of exercise with 10 minutes of stretching, warm up and cool down. In the routine there is strength trai…	The participant responds as quickly as possible to the box on the screen. If the box is on the right, they are to press the / key on the keyboard. If the box is on the left, they press the z key.	Yes	1	The participant needs to try to remember which face goes with each scene correctly.	No	NA	This is a multitasking test to see how quickly participants can switch between tasks. If the background is blue, they have to determine if the number if greater or lower than 5. If the background is pink, they have to determine if the number is odd or even.	Yes	2	Yes	When you exercise it introduces more oxygen into the body, oxygen is very important for the brain's efficacy.	I don't recall specifically; merely the general "more blood flow and more oxygen = good for brain" idea.	Yes	2 times per week	Yoga and dance.	Female	31	59405	Some college (no college degree)	98652
2758506073	41755087	8/11/2013	8/11/2013	71.114.46.36	427	0	0	0	0	0	0	0	0	0	0	0	0	0	Walking	Participants walk everyday, starting at 10 minutes on the first day, and adding 5 minutes each day until they reach 40 minutes a day.	If the square appears on the left, press z. If it appears on the right press /. Respond as quickly as possible.	No	1	Memorize which face appears with which scene. This tests memory accuracy.	No	2	Depending on the color of the background, you have to judge whether the number is even/odd or >/< 5. This is done by pressing either z or /.	No	1	No	NA	NA	Yes	2 times per week	Running	Male	23	15213	Bachelor's degree (4-year college degree)	69374
2758508025	41755087	8/11/2013	8/11/2013	99.109.96.242	428	0	0	0	1	1	0	0	0	1	0	1	1	1	Walking	Walking for 10 minutes 3 times a week with an increment of 5 minutes a week until its 40 minutes a walk. this then lasts for 6 months and includes a 10 minutes warm up/warm down.	the participant presses z or / depending on which side of the screen the green square appears as quickly as possible	No	1	remembering which face goes with what scene then recall by press s or d depending on if the scene and face matches or not.	No	1	judging numbers depending on the color of background the number appears on. If blue, they need to determine greater or less than 5. If pink, if the number is odd or even using the z and / keys.	No	1	No	NA	NA	Yes	3 times per week	I play softball and run 3 times a week	Male	43	76039	Master's degree	75057
2758552540	41755087	8/11/2013	8/11/2013	67.240.51.28	445	0	0	0	1	1	0	0	0	1	0	1	1	1	Walking	older, sedentary adults are asked to walk 3 times a week, starting with a 15 minute walk. Each week the walk is increased by 5 minutes, until they have reached 40 minutes. They do 40 minutes 3 times a week for 6 months, stretching before and after.	the person is asked to, as quickly as possible, click using the / or z on the keyboard to indicate which side of the screen the square is on	No	1	people are shown a face and a scene behind it. the idea is to remember which face goes with which scene, and when shown them again to identify whether the scene and faces have been mixed up	No	1	the person has to make a decision based on the color shown behind the number. The idea is to find out if it takes people longer to make the decision if the color changes rather than several in a row where the color doesn't change.	Yes	1	No	NA	NA	Yes	2 times per week	walking	Female	26	1262	Bachelor's degree (4-year college degree)	56563
2758574485	41755087	8/11/2013	8/11/2013	69.255.104.96	450	0	0	0	0	0	0	0	0	0	0	0	0	0	Walking	During the first week, people will begin walking 3 times a week for 10 minutes a day. Then every week after that, 5 additional minutes will be added. By the 7th week they will walk for 40 minutes, and 10 minutes of stretching.	If the square is on the left side, the "z" key will be pressed, if the square is on the right side, the "\" key is pressed.	No	1	A scene/face will be presented for three seconds, once the slides are over you will press a certain key if it was the same or the other key if it was different.	No	1	If the background is blue, then the person must judge a number is greater than or equal/less than 5 and press a certain key. If the background is pink, then they must determine if it is even or odd and press a certain key.	No	1	No	NA	NA	Yes	5 times per week	Weightlifting / HIIT	Male	29	20181	Some college (no college degree)	15454
2758579216	41755087	8/11/2013	8/11/2013	65.129.182.177	453	0	0	0	0	0	0	0	0	0	0	0	0	0	Toning	three days each week, 6 months, a stretching, toning, and balance exercises. h 50-minute session, muscle toning hand-held weights yoga Every three weeks, participants learn a new set of exercises. In the first week, they learn the new exercises. During the second and third weeks, they try to increase the intensity by adding weight or repetitions of the exercise. The full protocol lasted for 6 mon…	z for left and / for right other than that it was blank	No	1	man cit goog county, bread trees water ssdsdd	No	1	z=low BLUE odd PINK /= high BLUE, evenPINK If the number appears against a blue background, participants judge whether it is greater than 5 or less than 5. If the background is pink, they judge whether the number is odd or even. They respond using the "z" key and the "/" key on their keyboard.	No	1	No	NA	NA	Yes	3 times per week	Walk mostly	Female	52	85635	Associate's degree (2-year college degree)	85635
2758624412	41755087	8/11/2013	8/11/2013	99.99.37.161	470	0	0	0	0	0	0	0	0	0	0	0	0	0	Walking	The exercise is based a lot on walking and lasts for 6 weeks. Participants start off by walking 10 minutes per day three times a week for the first week, and then increase that time by 5 minutes a day for each week after that. During the second week they would walk 15 minutes each session, for the third week they would walk 20 minutes each session, and so on and so forth until they reach 40 minut…	Participants are supposed to hit the "z" on their keyboard when the green square appears on the left of their screen, and the "/" if the green square appears on the right of their screen.	No	1	Participants have 3 seconds to look at a face of a person and a particular background and they are then asked to match the face with its background later on in the video	No	1	Participants have to differentiate between even or odd numbers when they appear on a pink background, and whether a number is greater or less than 5 if it appears on a blue background.	No	1	No	NA	NA	Yes	6 times per week	I lift weights at the gym 6 days a week and go running 3 times per week.	Male	23	94560	Some college (no college degree)	23456
2758634657	41755087	8/11/2013	8/11/2013	24.61.21.197	473	0	0	0	1	0	1	1	0	1	0	1	1	1	Walking	You start walking 10 minutes each day and then gradually increase it by 5 minutes each day until you reach 40 minutes per day. Once you reach 40 minutes thats how much you walk per day.	The task was to hit a key when we saw the square. It was to determine our reaction time.	No	1	The task was to memorize which face went with which scene.	No	1	How fast we can respond to whether the number is greater than 5 or less than 5 based on the background.	No	1	Yes	Just generally heard that it helps improve blood flow and you feel more energetic.	Cardio	Yes	6 times per week	Carido	Male	27	57006	Professional degree	86421
2758637118	41755087	8/11/2013	8/11/2013	204.108.237.194	474	0	0	0	0	0	1	1	0	0	0	1	0	1	Toning	For sedentary and elderly patients, a six-month plan of 3-week intervals. New exercises are introduced in the first week of every 3-week interval and increased repetitions, weight and performance are added in weeks 2 and 3. There is strength-training, balance, stretching and toning in each set of exercises.	The reaction time cognitive task measures how quickly the participant responds to simple events. The participant presses the "z" key if the square appears on the left side of the screen and the "l" key if the square appears on the right side of the screen. Speed is measured.	Yes	1	The memory task tests whether the participant can remember whether two pieces of information occurred together. A small photo of a face is imposed on a landscape background. Each example appears for 3 seconds. The participant then sees a test series and responds whether the grouped landscape and photo appeared together in the memorization phase. Accuracy is measured.	Yes	1	The task-switching task measures speed of response when the same task is repeated compared with when a different task follows. Participants see numbers in front of a blue or pink square. If the background is blue, the participant keys whether the number is lower or higher than 5. If the background is pink the participant keys whether the number is odd or even. The same keys (left and right sides …	Yes	2	Yes	Exercise improves cognition by increasing blood flow and oxygenation to the brain, by integrating physical processes and by improving mood (positive moods are associated with more higher executive brain function).	The affect of exercise on cognition is slow and indirect. Any type of sustained exercise will improve cognition substantially over a period of years. Cardiovascular fitness exercises will most likely improve cognition faster due to increasing oxygenation to the brain.	Yes	More than 7 times per week	T'ai Chi Ch'uan, walking, ice skating, alignment exercises	Female	57	19087	Professional degree	63639
2758695258	41755087	8/11/2013	8/11/2013	68.81.203.86	483	0	0	0	0	0	0	1	0	0	0	0	0	0	Toning	fitness plan, stretching, yoga, toning, weight lifting. Later on they will work on the focusing of intensity of the exercises once learned. After that it will be 60 minute sessions with 50 exercise and 10 mins of stretching	Left press z, right press / and see how fast the person can quickly respond to it	No	1	See if a face appeared before and test the memory	Yes	5	Switching tasks by changing up the variables	No	1	Yes	It makes you feel better, so you will be able to focus and help with memory	intense exercise, yoga	Yes	6 times per week	squat, bench, deadlift, row, running,	Male	25	19090	Bachelor's degree (4-year college degree)	72888
2758749226	41755087	8/11/2013	8/11/2013	67.163.95.83	492	0	0	0	0	0	0	0	0	0	0	0	0	0	Walking	Put Simply And Expressed Both In The Whole and In The Parts: The Program outlined is simply one of progressive based fitness walking whereas the exercise times are extended by 5 minute intervals until each subject can walk rather briskly for at least 40 minutes!,.	It is a realative simple task to use the keyboard to site which position the Green Square it it is useful for gauging: 1.Attention, 2.Speed,3. Apititude, 4.Repetitive Tasks, 5 Cognition etc!.....	Yes	1	It seems to me to basically be a test of: 1. Recognizition and; 2. Memory.	No	4	Frankly and in truth I couldn't hardly make heads nor tales of it so possibly it is beyond my: Cognition?.....	No	1	No	NA	NA	Yes	5 times per week	Mainly walking with a little cycling at times and once in a while a few push ups!.....	Male	50	60602	Some college (no college degree)	23456
2758950001	41755087	8/12/2013	8/12/2013	96.3.190.134	514	0	0	0	0	0	0	0	0	0	0	0	0	0	Walking	The plan involves walking 3 days a week so as to not lead a sedentary lifestyle. It eventually increases as the months go on, up to a six months.	If the square shows up left press z if right press/, the task measures speed and agility.	No	1	to measure the ability to memorize specific scenes.	No	2	to measure the ability of the person to perform complex tasks in a fast manner.	No	2	No	NA	NA	Yes	1 time per week	Walk, bike, weights	Male	40	59503	Bachelor's degree (4-year college degree)	67722
2758963438	41755087	8/12/2013	8/12/2013	67.181.73.78	515	0	0	0	0	0	1	1	0	0	0	1	0	1	Walking	The exercise plan is for the elderly and sedentary groups. The first week the person should walk 10 minutes a day for 3 days a week. Each week they should increase the amount of time by 5 minutes. By the time the person gets to the 7th week they should be up to 40 minutes a day, for 3 days a week.	When looking at the screen the participant must press the z key if a green square appears on the left side of the screen. If the the green square appears on the right side of the screen then the participant must press the / key. The participant is to do these tasks as quickly as possible, to measure speed.	No	1	The participant will first see faces that are connected with different scenes. The participant will try and match those same faces with the scenes they were associated with, that they have just watched. This task is try and test memory.	Yes	4	The participant must judge whether a number set against a blue background is greater than 5 or less than 5. If the background is pink then the participant would judge whether the number is odd or even. This is to measure response speed.	Yes	4	Yes	Because exercise is good for the heart and blood flow. Blood flowing to the brain is going to supply adequate amounts of oxygen to the body. If there is adequate oxygen going to the brain, cognition skills are improved.	Brisk walking, running, swimming, aerobics, hiking.	No	NA	NA	Female	59	95240	Some college (no college degree)	20995
2759070762	41755087	8/12/2013	8/12/2013	184.153.48.136	527	0	0	1	1	1	0	0	1	1	1	1	1	1	Walking	A group meets biweekly and each time they increase the ammount of time they walk	participants press a button that corresponds to a square on either the left or right side of the screen	No	1	you see a person and a background picture that always appear together, then you have to match the face to the scene	No	1	they see a number in a colored block, if the number is above 5 or under 5 they press a different button same as if the background color is one or another and if the number is even or odd	No	2	No	NA	NA	Yes	1 time per week	Stretching, walking and pilaties	Female	20	33559	Some college (no college degree)	65843
2759506534	41755087	8/12/2013	8/12/2013	24.94.133.63	539	0	0	1	0	1	0	0	1	1	1	1	1	1	Walking	Older people will be walking three times a week. First week they will walk 10 minutes and then, they will walk 5 minutes longer each day for the next 6 weeks.	They must look at the square and then they have to press a key on the keyboard. They have to press z when the square appears on left and then they have to press / when the square appears or right.	No	1	Memory task that is measuring the ability to remember between two pieces of information.	No	1	To measure on how quickly and accurately someone can keep two different takes in mind. They have to make a judgement on the color they select and the number they select.	No	1	No	NA	NA	Yes	4 times per week	Weight lifting	Male	23	33759	Some college (no college degree)	78520
2759691489	41755087	8/12/2013	8/12/2013	74.232.88.229	545	0	0	0	1	1	0	0	0	1	0	1	1	1	Walking	The exercise is a warm up and cool down and then normal walking. It starts with ten minutes three times a week and each week it goes up by five more minutes, until they are walking forty minutes three times a week including the ten minute warm up and cool down.	Participants will see a square appear on either the left or right and press a button, either z or /, to correpsond to which side the square appeared on. They are measured by how quickly they can do this.	No	1	Participants view a set of scenes with faces placed in front of them for three seconds each and then they are tested on their ability to remember the face and scene. They are shown scenes with faces and asked if they viewed that previously. They are tested on the accuracy of their memory.	Yes	2	Participants are asked to decide if a number is high or low, or odd or even based on which color background the number is placed on. It is trying to measure how quickly and accurately a subject can complete the task, thus judging their ability to switch back and forth between two tasks.	No	NA	No	NA	NA	Yes	3 times per week	Walking	Female	30	30228	Master's degree	73442
2761653646	41755087	8/13/2013	8/13/2013	24.228.220.172	569	0	0	1	1	1	0	0	1	1	1	1	1	1	Walking	It involves 10 minutes of warmup, 15-40 minutes of walking, then 10 minutes of cool down.	I learned to respond to which side the box was on. I had to push a button corresponding to "left" or "right".	No	1	Testing memory involving a scene and faces. It tests relationships and the ability to remember.	Yes	3	Figuring out the relationship between color and numbers. Testing whether or not you can switch between two different tasks.	Yes	3	Yes	Working your body can help your mind. Mind and body are connected.	Any sort of exercise.	Yes	5 times per week	Weight training and light cardio.	Male	35	11714	Some high school	15253
2761766134	41755087	8/13/2013	8/13/2013	96.227.142.113	571	0	0	0	1	1	0	0	0	1	0	1	1	1	Walking	Walk 3 times a week for 10 minutes, Add 5 minutes each week until the week when you reach 40 minutes Do 40 minutes for the rest of the plan period Make sure to spend 10 minutes warming up and cooling down	press z or / depending which side of the + the box is on	No	1	Decide whether the face matches the scene I saw it with earlier	Yes	3	IF blue press z for greater than and / for less than If red press z for odd and / for less than	Yes	2	Yes	I've only heard simply that keeping your body fit can help keep your mind fit and vise versa.	Any kind of of excerise	Yes	3 times per week	Cardio and lifting	Male	29	19709	Bachelor's degree (4-year college degree)	35245
2762659152	41755087	8/14/2013	8/14/2013	98.81.172.135	588	0	0	0	1	1	0	0	0	1	0	1	1	1	Walking	The exercise is starting out walking 10 minutes, and then each subsequent week adding 5 minutes to that time frame until they reach 40 minutes of walking time, at which time they'll continue that for the remainder of the 6 months.	A little box appears and when you see it appear to the left of the screen the z key is pressed, when it's on the right the / key is pressed.	No	1	You see pictures of people with a background and then you see them again and the task is to determine if the background changed or remained the same.	No	1	It is to determine if a number is higher than 5 with a blue background or an odd number with a pink background.	No	1	Yes	That exercise increases alertness and awareness all around.	Any type of exercise would appear to help.	Yes	4 times per week	Walk, work out at the gym lifting weights.	Male	35	35806	Bachelor's degree (4-year college degree)	20108
2762672539	41755087	8/14/2013	8/14/2013	76.167.31.41	590	0	0	0	1	1	0	0	0	1	0	1	1	1	Walking	It is an exercise plan for six months in where walking time is increased as the weeks progress and then it stops at its max time of 40 minutes until the six month is reached.	The participant must respond as quickly as they can when the squares appear on the screen, If the square appears on the left the person will press "z" and if it appears on the right, the person will press "/".	No	1	The person has to identify if what was show before is different or the same from last time. The person will press "s" if the same or "d" if different.	Yes	3	Depending on the combination of numbers and colors, the person has to choose if what they see is odd or even or if its greater than 5 or less than 5.	Yes	3	No	NA	NA	Yes	4 times per week	walking, running, biking.	Male	26	92376	Associate's degree (2-year college degree)	25550
2766196219	41755087	8/16/2013	8/16/2013	69.245.114.111	630	0	0	0	0	0	0	0	0	0	0	0	0	0	Walking	It involves walking by increasing your walking 5 minutes a week for up to 7 weeks at which you reach a maximum of 40 minutes a week, 3 times a week. It involves warming up and cooling down.	If the square appears on the left the person presses the z button, if it's on the right, the / button, as quickly as possible.	Yes	1	The participant sees a face with a scene and then has to try and guess what scene and face combination went together. They had to press keys when they saw the correct face/scene combination.	Yes	1	The person is trying to do 2 tasks at once. Whether or not the background was blue, then they press a certain key and then whether or not the number was greater than 5 and they press a different key.	Yes	1	No	NA	NA	Yes	1 time per week	I do ab exercises and I dance occasionally.	Female	22	48185	High school graduate	58944
2767030497	41755087	8/16/2013	8/16/2013	65.33.225.59	640	0	0	1	0	0	0	0	1	0	0	0	1	1	Toning	Lifting light weights. Toning and strengthening exercises and yoga.	If the green square is on the left, press the z key. If in the right, press the / key.	No	1	Memorize which face goes with each picture of scenery.Press the S key if the face is the same and D key if it is different.	No	1	View a series of numbers and make one of two judgments on each, depending on the color of the background behind each number. if a number appears behind a blue background, you judge if it is greater or lesser than 5. If pink, judge if it is odd or even. Respond using the Z or / key.	Yes	3	Yes	I have read exercising helps improve mental sharpness.	Exercises that involve concentration and breathing exercises.	Yes	5 times per week	Aerobic.	Female	51	33880	Some college (no college degree)	11361
2767605963	41755087	8/17/2013	8/17/2013	24.21.135.143	648	0	0	0	0	0	1	1	0	0	0	1	0	1	Walking	Walking three times a week with 10 minutes of warm-up/cool-down stretching for each walk. This program lasts 6 months. For the first week, the walks are 10 minutes long. For each consecutive week, the walks are increased by another 5 minutes until the walk length gets to 40 minutes. The walks are then 40 minutes long for the remainder of the 6 months.	The participant watches a screen for a green square to appear on the left or on the right. They then press the 'z' key if it appears on the left or the '/' key if it appears on the right. Their performance is measured by how quickly the they respond to the appearance of the square.	Yes	1	The participant is shown pictures of people's faces in the middle of a larger picture of scenery. Then the picture-pairs are shown again and the participant is supposed to indicate whether the same faces are matched with the same scenery. Their performance is measured by how well they remember which face is supposed to go with which scenery.	No	NA	The participant is shown a series of squares, each with a number and either a blue square or a pink square. When the square is blue, the participant must hit 'z' if the number is higher than 5, and '/' if the number is less than 5. If the square is pink, the participant must hit 'z' if the number is even, and '/' if the number is odd. Their performance is measured on how much longer it takes to c…	No	NA	Yes	That exercise improves overall health, including the ability to think and concentrate.	All exercise, especially aerobic.	Yes	3 times per week	Pushups, squats, walking	Male	30	98662	Associate's degree (2-year college degree)	15963
2767962484	41755087	8/17/2013	8/17/2013	72.181.229.147	654	0	0	1	0	0	0	0	1	0	0	0	1	1	Toning	50 minutes of 4 muscle/ one yoga/ balancing/ warm up	task to determine how quickly you respond to a stimulus	No	1	memory recall	No	1	ability to switch between tasks	No	1	No	NA	NA	Yes	2 times per week	walking	Female	46	76002	Some college (no college degree)	45682
2633367515	41755087	5/21/2013	5/21/2013	NA	90	0	0	0	0	0	0	0	0	0	0	0	0	0	Toning	50 minute exercise plan, three times a week for six months. there are four strength exercises. 1 yoga exerrcise and 1 stretch cool down part for each plan. each plan is 40 minutes of exercise and 10 minutes of stretching and cooling down.	first off, the square is not green. it is more of a light blue color. now, this task should be fairly easy, since the light blue square alternates between the left and right side of the screen; therefore, when the blight blue square appears on the left side, it is simple press z. when the light blue square is on the right side press /. the reaction speed of pressing either z or / should be less t…	Yes	6	this task is matching the persons face to the background image. then, pressing either the s for same or d for different, letters on the keyboard, see if the person's face matches the background image on the second go-around. performance is measured on how many matches the participant makes with the person's face and background image.	No	NA	the participant is to look at a box with a number in it. if the box is blue state whether the number is lower or higher than 5. next if the box is pink state whether the number is odd or even.	No	NA	Yes	increased blood flow to the brain, can lead to more focus in memory.	any type of exercise.	Yes	More than 7 times per week	walking	Male	35	94949	Some college (no college degree)	94949
2644192036	41755087	5/26/2013	5/26/2013	NA	160	0	0	0	1	1	0	0	0	1	0	1	1	1	Toning	The training process is 3 days each week and lasts for 6 months. 50 minute sessions each of the three days include, four muscle toning exercises, two balance increasing exercises, one yoga sequence, and one stretching\toning exercise of there choice. That's 40 minutes of exercising and 10 minutes of stretching\toning to warm-up and cool-down. The first week they learn these exercises and the seco…	The task is a test to measure the reflex performance of the participant. The measurements are of time and accuracy of correct\incorrect input values.	Yes	6	The task is to measure the memory retainment of the participant. The participant must memorize the provided associations.	Yes	6	The task measures the time and accuracy of correct/incorrect input values. The participant has to judge the two different methods, greater than or less than with the blue background and odd or even with the pink background.	Yes	6	Yes	It has been awhile. I do know through common logic that any and\or all exercising can clean the mind and flush the system. Therefore the person is more attentive and adaptively stable in advancement of educational gain..	Any and\or all.	Yes	7 times per week	I walk my dog around the community once a day.	Male	30	95360	Some college (no college degree)	13676
2644213668	41755087	5/26/2013	5/26/2013	NA	162	0	0	1	0	0	0	0	1	0	0	0	1	1	Walking	for a week the participants have to make a series of walks, every week has to walk several times a week until you reach your goal of stretching to heat and cool.	you see a black screen and some squares that changed from left to right	Yes	6	At present a landscape image where no images of trees and a disembodied heads of men and women.	Yes	1	in that image that looked was the dark screen and center tables with different numbers.	No	1	Yes	can improve cognition and not much was understood pictures	the exercise of vision or image	Yes	Less than 1 time per week	running	Male	25	10467	High school graduate	54321
2645350933	41755087	5/27/2013	5/27/2013	NA	199	0	0	0	0	0	0	0	0	0	0	0	0	0	Walking	This a plan for elderly or sedentary adults who are not physically fit. The first week they walk for 10 minutes, three times per week. Each week they add on 5 minutes until they max out at a 40 minute brisk walk, three times per week for the remaining duration of the six month plan. Every session involves a warm-up and cool-down stretching session.	The participant is asked to watch a screen. A gray square will appear either on the left or right hand side of the screen. If it appears on the left, he should hit his "z" key. If it appears on the right, he should hit his "/" key. This is an exercise measuring speed/response times.	Yes	6	This was a task designed to increase a participant's memory. A face of a person is paired with a background scene. A participant is given three seconds to view each pair. Later he is tested to see if he can recall the pairing; if they match he pressed"s"; if they are a different pairing, he pressed "d".	Yes	6	I found this one challenging. A participant is shown a pairing of a number against a blue or pink background. If the number is below 5 he presses a certain keyboard key; if it is above 5, he presses a certain keyboard key. Simultaneously, he must judge whether the number is odd or even. This is to test his ability to "multi-task"	Yes	6	No	NA	NA	Yes	6 times per week	Yoga; swimming; aerobics/strength training; walking	Female	41	21210	Bachelor's degree (4-year college degree)	45200
2650820139	41755087	5/30/2013	5/30/2013	NA	256	0	0	0	1	1	0	0	0	1	0	1	1	1	Toning	The program was for elderly individuals and comprised of stretching, weight training (resistance bands and handheld weights), yoga and exercises to increase balance. The first week was acclimating the individuals to the program, then next 3 weeks were increasing the intensity. The plan was three days a week for about 60 min each session.	The individual completing the task is asked to press z if the square appears on the left of the screen and l if the box appears on the right. They are asked to perform the task as quickly as possible	Yes	6	The subject is asked to watch the video with the scenes and pictures of faces superimposed on the scenes. They are then shown more scenes with faces and recall whether or not those are the same scene and face pairings as previously shown	Yes	1	Subject is to look at numbers in a box and based on the background color make a judgement. If the background is blue, they must judge if the number is greater or less than 5. If the background is pink, they must judge whether the number is odd or even.	Yes	3	Yes	I've just heard in passing on the news that exercise can help improve learning and cognition. Healthy body healthy mind.	I think all kinds of exercise can improve cognition.	Yes	5 times per week	Aerobic and resistance training: running, spinning, swimming, interval training, etc.	Female	42	40068	Bachelor's degree (4-year college degree)	16045
2656015045	41755087	6/2/2013	6/2/2013	NA	295	0	0	1	0	0	0	0	1	0	0	0	1	1	Toning	It is a 50 min work out. One that includes Yoga and some kind of excrise. 10 minutes of stretecking to warm up and cool down	Looks like they are ballancing a blue square on each side of the screen	Yes	6	Watch the faces on the screen to memorize it and press c key if you remember them and d key if you did not	No	3	press z if the number is odd	No	2	No	NA	NA	No	NA	NA	Female	31	30458	High school graduate	3169
2658236411	41755087	6/3/2013	6/3/2013	NA	405	0	0	1	0	1	0	0	1	1	1	1	1	1	Toning	a fitness plan for sedentary adults that..plan last for about 6 months and involves a bunch of 4 different set of exercises that are geared to do certain things for the body	the task involve quickly hitting the letter z on keyboard if the box was on the right side and if box on opposite side..meaning the left then you would hit the / on the keyboard instead..	Yes	6	the task is to focus on the images that will appear with face in the middle of the image as you will be later as to recall it....after you get presented the trial you then will be tested..if the image in back was compared with same face earlier you quickly hit yes..if this is not the case you hit the letter d on the keyboard.	Yes	6	you will have to go back and forth using the keyboard and hitting only the z or / on the keyboard..you will hit	Yes	6	No	NA	NA	Yes	4 times per week	sex,walking,	Female	30	8609	Bachelor's degree (4-year college degree)	8609
2758481882	41755087	8/11/2013	8/11/2013	72.184.54.209	418	0	0	0	0	0	0	0	0	0	0	0	0	0	Toning	You learn the new exercises in the first week, and then increase the intensity of the exercises in week 2 and 3 by adding weight or repetitions. It begins with weight training and then stretching and some yoga.	You press a key in relation to what you see, and it seems that the reaction time is getting faster and faster throughout the task. Their performance is measured directly by the speed in which they perform the task in.	Yes	6	The task calls for you to match a face with a specific background scene, and see if the association of the two together sticks in your memory. Performance is based upon remembering the associations between the background and face, or their memory.	Yes	5	The participant must switch between two different tasks, wherein their speed is measured to see if they become slower or faster as the tasks change. They do this by using numbers and colored backgrounds to cause a perceived change.	Yes	6	Yes	I have personal experience with training people and with myself enough to know that focused intent on your body causes an increase in overall focus towards anything, which is basically performance.	Any type of mindful exercise such as yoga, tai chi, weightlifting, cycling, swimming, etc...	Yes	7 times per week	I lift weights and do a good deal of stretching.	Male	22	33549	Some college (no college degree)	78521
2758543465	41755087	8/11/2013	8/11/2013	68.38.181.240	439	0	0	0	0	0	0	0	0	0	0	0	0	0	Walking	the group walked 10 minutes three days a week. Each week, they walk an additional 5 minutes every day. In second week, they walk 15 minutes each day. And the third week, they walk 20 minutes each day. They increase the time they spent walking by 5 minutes each week until they reached the 7th week, by then they reached a maximum of 40 minutes of walking, three times each week. They continue walkin…	if the square appeared on the left, I have to press "z", if it appeared on the right I have to press "/"	Yes	6	I have to press the "s" key if the face appeared with the same background image, and the "d" key if the background image is different	No	1	you have to press "z" if the number is low and "i" if the number is high	No	1	No	NA	NA	Yes	3 times per week	I run in the park	Female	34	7003	Bachelor's degree (4-year college degree)	16891
2759862837	41755087	8/12/2013	8/12/2013	128.231.8.152	546	0	0	0	0	0	1	1	0	0	0	1	0	1	Toning	This exercise plan is for the elderly and sedentary individuals. The entire program is 6 months long and has a combination of stretching and toning muscles. There is a different exercise every 3 weeks: on week 1, the participants learn and get used to the new exercise, and on weeks 2 and 3, they add more weights and resistance to further strengthen themselves.	This cognitive task measures reaction time by seeing how quickly someone can respond to a particular simple event. As such, their performance is measured by speed. On a screen, a green square appears either on the left or right side. If it shows on the left, the person must, as quickly as possible, press the "z" key. If it shows on the right, the person must, as quickly as possible, press the "/"…	Yes	6	This cognitive task studies memory capabilities and thus measures the brain's ability to remember the relationship between two pieces of information together. Basically, participants are shown a number of images of faces and scenes and then later tested to see if they remember which faces were originally associated with which scenes. Their performance is measured by memory accuracy.	Yes	6	This cognitive task measures how quickly and accurately someone can maintain two different tasks and switch back and forth between them. The primary measure of performance is the cost of having to switch between tasks. On each trial of this task, participants see numbers and make one of two judgments about each one. The judgment they have to make depends on the color of the background behind the …	Yes	6	Yes	There have been many articles about studies proving that exercise can improve cognition. Exercise, in general, is beneficial to your overall health. Specifically for cognition, exercise improves blood flow circulation to your brain, which means that the brain is supplied with more oxygen, hence increasing the functionality of the brain.	Cardio exercises (running especially, but any exercise that is vigorous and makes you breathe hard)	Yes	5 times per week	Cardio and weight training	Female	26	20740	Bachelor's degree (4-year college degree)	52512
2762730711	41755087	8/14/2013	8/14/2013	107.30.190.224	592	0	0	0	0	0	1	0	0	0	0	1	0	1	Toning	it is a six month exercise program for the elderly and sedentary people. 3 sessions each week for about 50 minutes....40 minutes exercising and 10 minutes stretching. It is divided into 3 week intervals. 1 week a new exercise is introduced and then for 2 weeks they do the exercise. They usually do 4 exercises with weights and 2 exercises involvong stretching and yoga during each session.	participants reaction time was measured by looking a computer screen. When ever a green square appeared on the left they hit the "z" key and when the green square appeared on the right they hit the "?" key	Yes	6	it was a memory test. a participants look at a face with a certain scene and then they are tested again to see if they can match up the scene with the correct face	Yes	6	participants are shown numbers on either a blue or pink background. If blue then they say whether the number is greater or less than 5...if pink they say whether the number is even or odd. they use the Z and ? keys to respond. The test switches back and forth between each task to measure if the participant is slower or faster when switching	Yes	6	Yes	I was a kinesiology major in college every damn textbook i had in college suggested that general well being (physical and psychological) is helped by physical exercise	any exercise can improve cognition and general well being....even something as simple as walking	Yes	3 times per week	bike. walk	Female	45	76082	Bachelor's degree (4-year college degree)	49114
2766032178	41755087	8/16/2013	8/16/2013	65.13.152.132	629	0	0	0	0	0	0	0	0	0	0	0	0	0	Toning	The exercise plan was to help elderly patients who are sedentary. It started off easy, with muscle training and after months getting gradually harder	The blue box is either on the left side or the right side. The patient hits / for right side and z for left side. The point is how quickly they can do this	Yes	6	The video shows a face with a scene behind it. You are to memorize which face goes with the screen and if the ones they show you next are different, you press D and if it is the same press S	No	NA	If the background is blue, you have to determine whether the number in the background is greater or less than 5. If the background is pink, you have to determine whether the number is odd or even.	Yes	4	No	NA	NA	Yes	2 times per week	Kickboxing and 30 day shred	Female	29	27610	Bachelor's degree (4-year college degree)	25522
2767280301	41755087	8/16/2013	8/16/2013	174.24.53.45	642	0	0	0	1	1	1	0	0	1	0	1	1	1	Toning	There is a fitness program used with sedentary elderly people that lasts 6 months. It includes 3 weekly sessions of 50 minutes each, including 40 minutes of exercise and 10 minutes of warm up/cool down. It includes balance, toning, yoga and stretching units, each for 3 weeks. On the first week, people learn the exercise, then in the second and third, they add weight or repetition to the exercise.	people are asked to press the 'z' key when a green square appears on the left of the screen, or the 'l' key if it appears on the right. They are asked to do it as quickly as possible.	Yes	6	The participant is shown a series of faces paired with scenes, then another series is shown with participants choosing 's' if the pairs are the same as before or 'd' if they are different.	Yes	6	Participants are asked to judge if a number is odd or even when in front of a pink background and if it's higher or lower than 5 when in front of a blue background to measure their ability to switch between two tasks.	Yes	6	Yes	I've just seen various headlines and skimmed articles online about the link between regular exercise and improved cognition, especially for older people.	Any exercise involving coordination or increased heart rate.	Yes	1 time per week	Mostly just walking/hiking and dancing. I stretch at night.	Female	36	80904	Bachelor's degree (4-year college degree)	80904
2767515053	41755087	8/16/2013	8/16/2013	173.216.0.165	645	0	0	0	0	1	1	1	0	1	0	1	1	1	Walking	Start with walking for 10 minutes a day, 3 times a week. Every week 5 more minutes are added to each walking session and at the 7th week each walking session is 40 minutes long. There are also 10 minutes of stretching.	If the box appears on the left than the z key is pressed, on the right the / is pressed.	Yes	6	There is a face associated with each nature scene. If the same face and nature screen are presented one is supposed to click x	Yes	4	The testee makes a judgment based on what color is presented in the box, a blue box signafies if the number is larger than 5 while a pink box means it is either odd or even. z is low / is high	Yes	6	Yes	Luminosity commercials show it.	Any type of low strain aerobic excercise.	Yes	6 times per week	Weights, Running	Male	33	72007	Some graduate school	72007
2629911336	41755087	5/18/2013	5/18/2013	NA	1	0	0	0	1	1	0	0	0	1	0	1	1	1	Walking	The participants start walking 10 minutes a day. This is 3 days a week. Every week they add 5 minutes onto the length of their walk. The maximum time is 40 minutes. These exercises are always followed and began with 10 minutes of stretching and warm up.	A square appears on one side of the screen, if the square appears on the left the participant presses the z key. If the square appears on the right, the participant presses the / key. They are measured by speed.	No	NA	The participants must remember if the face paired with the picture is the same in both parts of the task. They are measured by memory accuracy.	No	NA	The participant has to take part in 2 tasks at the same time. They have to make judgements of two sets of number depending on the color of the background.	No	NA	No	NA	NA	Yes	3 times per week	Elliptical and weight training.	Female	25	18103	High school graduate	64754
2629913532	41755087	5/18/2013	5/18/2013	NA	2	0	0	0	0	0	0	0	0	0	0	0	0	0	Walking	The program is for elderly and sedentary people who are not very active. The program involves walking three times a week. In the first week you walk ten minutes three times a week, this amount increases five minutes per week until you are walking forty minutes three times a week in seven weeks. It also includes a ten minutes rest period.	The task is used to measure speed. A square will appear on either the left or right side of a computer screen, if it appears on the left you need to hit the "z" key, if it appears on the right, you need to hit the "/" key.	No	NA	The task is used to test memory, You will be shown a picture of a face framed in a background and try to remember them.You are then shown the pictures again and have to determine if the pairings of faces to backgrounds is correct.	No	NA	The participant is shown a number in a square. Depending on whether the square is pink or blue the participant has to determine quickly whether the number is either high or low, or odd or even. The task tries to measure how quickly and accurately someone can keep two tasks in mind and do them correctly.	No	NA	No	NA	NA	Yes	6 times per week	Cardio and weightlifting	Male	19	28227	High school graduate	65498
2629915924	41755087	5/18/2013	5/18/2013	NA	3	0	0	0	1	1	1	1	0	1	0	1	1	1	Walking	For 6 weeks, sedentary, elderly patients are asked to walk 5 minutes more each day until they reach 40 minutes briskly walking. Each day is accompanied by a 10 minute warm up and cool down session.	The participant is asked to press a key according to which side the colored square appears on their screen. They are measured by how quickly they respond.	No	NA	Participants are given 3 seconds each to view a headshot with a scene behind it. They are then shown headshots with scenes behind them and are asked to determine whether the face is the same as before, or different. They are measured on how often they are correct.	Yes	3	Participants have to switch back and forth to determine whether a number on the screen is either higher or lower than five, or an odd or even number. They determine how to classify the number by the color behind the number. They are measured on how quickly they can switch back and forth between tasks.	Yes	1	Yes	More exercise helps stave off dementia in the elderly and it has a positive affect on cognition across the board.	Stimulating exercise that gets the heart rate up and blood flowing, such as running, brisk walking, dancing, etc.	No	NA	NA	Female	26	34608	Bachelor's degree (4-year college degree)	57921
2629938904	41755087	5/18/2013	5/18/2013	NA	7	0	0	0	0	0	0	0	0	0	0	0	0	0	Toning	Participants train for 3 days a week for 6 months where they stretch, tone and balance. They will lift free weights or use bands and also do yoga. Every 3 weeks they will learn new exercises and add weight and additional reps.	Participant's are just reacting to images flashing on the screen, testing their reflexes. If the square appears on the left, the participant presses the "z" key on their keyboard. If the square appears on the right, the participant presses the "/" key on their keyboard.	No	NA	The participants just match a face with a particular background. They will then be tested again where they view scene-face pairs and have to decide whether that face had appeared with that particular scene during the study phase.	No	NA	Participants view a series of numbers and make one of two judgments about each one. They respond using their keyboard.	No	NA	No	NA	NA	Yes	7 times per week	I usually weight train 5 days a week and do cardio at least 4 times per week. I use mostly free weight focusing on full body exercises (squats, deadlifts, bench press etc..) Cardio is mostly the Elliptical machine or Stairmaster.	Female	21	80249	Some college (no college degree)	98312
2629966031	41755087	5/18/2013	5/18/2013	NA	10	0	0	0	0	0	0	0	0	0	0	0	0	0	Walking	There is a training program for unfit elders that now requires them to walk 3 times a week for 6 months. For the first week, the elders walk for 10 minutes and add on 5 minutes for the second week (15 minutes) so on and so forth until the 7th week of 40 minutes max. They can take a 10 minute break each walk.	So we had to react fast and keep our attention to the screen to wait for that green tile and then decide if it's on the left or right and then tell our hands to hit whatever corresponds to the square's position. Respond as quickly as possible.	No	NA	The participants see a face embedded into different backgrounds. After looking you have to press S if the face you saw before was in the same background or D if the face was in another background than before. So it tests your accuracy in memory.	No	NA	So based on the background of the number, if it's BLUE make a judgement of the number (if it's greater or less than 5) then press either Z or /. If it's a pink background see if the number is odd or even and then press either Z or /.	No	NA	No	NA	NA	Yes	2 times per week	Slow dancing and brisk walking. Jumping jacks.	Female	21	94116	Bachelor's degree (4-year college degree)	94112
2630037953	41755087	5/18/2013	5/18/2013	NA	21	0	0	0	0	0	0	0	0	0	0	0	0	0	Toning	It's a six month plan that takes place three times a week. It involves stretching, balance and toning. There are 40 minutes of exercise and 10 minutes devoted to warm up and cool down. Each week the intensity increases.	A green square appears on the computer screen. If it's on the left, then the "z" key is pressed, if it's on the right, then the "/" key is pressed. They are to go as quickly as possible.	No	NA	Participants will see faces in front of a specific background and they should study them. They will then see images again and if the correct face is in front of the right background then they should press S, if different, then D.	No	NA	participants see numbers and make judgments. If the number is against a blue background, they decide if it is greater than 5 or less than 5. If it's is pink, they decide whether the number is odd or even. They use "z" key and the "/" key on their keyboard and their speed is measured.	No	NA	No	NA	NA	Yes	5 times per week	running, yoga, free weights, tennis	Female	31	30308	Some college (no college degree)	75037
2630046646	41755087	5/18/2013	5/18/2013	NA	23	0	0	0	0	0	0	0	0	0	0	0	0	0	Walking	Over the course of six months, the people enrolled walk briskly three times a week. They start out an 10 minutes, and they increase this time by 5 minutes every week, capping at 40 minutes. They also do 10 minutes of stretches to warm up and cool down.	A square appears on either the left or the right side of the screen. The participant presses the Z key if it is on the left, or the / key if it is on the right. They do this as quickly and accurately as possible.	No	NA	In this memory task, a photograph of someone's face is paired with a photograph of a nature scene. During the testing phase, the participant has to remember if a particular face was paired with a particular scene.	No	NA	This is a multitasking task. A number appears on a square in the center of the screen. If the square is blue, the participant tells whether it is lower or higher than 5. If the square if pink, the participant tells whether the number is odd or even. They use the Z and / keys for both tasks.	No	NA	No	NA	NA	Yes	3 times per week	Yoga and brief exercises to avoid carpal tunnel.	Male	18	78250	High school graduate	147
2630122820	41755087	5/18/2013	5/18/2013	NA	33	0	0	0	1	1	0	0	0	1	0	1	1	1	Walking	The exercise plan is for people who are not active. They start by walking for five minutes per day, three days a week. The next week, they walk 10 minutes per day, three days a week. Each week five minutes is added to a maximum of 40 minutes per day and the plan lasts six months.	A green square appears on the screen. If it appears on the left, the participant presses z, and if it appears on the right they would press /. The responses are timed.	No	NA	A memorization test. The participant is shown a scene with a picture of a face in front of it. In the testing part, they have to determine if the scene matches the face that they had previously been shown.	No	NA	This test is to determine if the participant can do two different tasks. They are shown blue or pink blocks with numbers in them. They then have to determine if the color is high or low, and if the number is odd or even. This requires the participant to make two choices.	No	NA	No	NA	NA	Yes	3 times per week	cardio and free weights	Male	42	32311	Some college (no college degree)	76849
2630150504	41755087	5/18/2013	5/18/2013	NA	35	0	0	0	1	1	0	0	0	1	0	1	1	1	Walking	Basically, the amount of time spent walking would be begin around 10 minutes, and each week increase by five minutes, before stopping at 40 minutes and staying at 40 minutes for the rest of the time they do this plan. They would do this three times a week.	basically the person must press a key as fast as possible, with the key being dependent on what side the square is on.	No	NA	They see a face and a scene of some sort, and they have to memorize it. then they are shown faces with a scene and are asked if they have seen it before.	No	NA	there are numbers with a certain color background. what they have to do is see what color the background is and then by the rules judge either if the number is greater or less than five OR if it's an even or odd number.	No	NA	No	NA	NA	No	NA	NA	Female	25	78415	Some graduate school	16970
2630371414	41755087	5/19/2013	5/19/2013	NA	43	0	0	1	0	0	0	0	1	0	0	0	1	1	Walking	takes 4 weeks and is broken it to different incriminates of time of which you walk.	the must identify where the green square is located on the screen either by pressing the z key for left or the / key for right	No	NA	they have to determine if the face matches the scene if the scene is the same they press s if the scene is different they press d	No	NA	there are two tasks that are performed simultaneously if the numbers appear on the blue square they determine if the number is greater then 5 if the square is pink they judge wither the number is odd or even.	No	NA	No	NA	NA	Yes	2 times per week	long distance walking	Female	29	52404	Associate's degree (2-year college degree)	52404
2630434512	41755087	5/19/2013	5/19/2013	NA	44	0	0	0	1	1	0	0	0	1	0	1	1	1	Walking	The exercise was to walk. Starting at 10 min. Adding 5 min each week with a max of 20 min. There was also a warm up and cool down.	People have to press a key on the keyboard that corresponds with weather a green square is on the left or the right side of the screen. (I can also copy paste from above if I wanted)	No	NA	View a picture of a persons face with a distinct background. Image is shown for 3 seconds. Person is shown may images. Then they go back through the images and determine if the face is the same or if it has changed.	No	NA	The task is about how well people can multi task. Based on color you had to determine if a number was > or < 5 or if it was odd or even. Different number / color combinations were flashed on the screen and people had to decide.	No	NA	No	NA	NA	No	NA	NA	Male	33	48334	Some college (no college degree)	11271
2630435365	41755087	5/19/2013	5/19/2013	NA	45	0	0	0	0	0	0	0	0	0	0	0	0	0	Walking	First week exercise walking for 10 minutes.Each week, they walk for 5 additional minutes each day. Second week will be 15 minute walking.Third week 20 minute walking.At the 7th week if will be 40 minute brisk walking.	Through exercise the mind is enhanced for a better cognition	No	NA	memorization task	Yes	3	color memorization	No	NA	No	NA	NA	Yes	3 times per week	treadmill	Male	50	94122	Some college (no college degree)	19623
2630516853	41755087	5/19/2013	5/19/2013	NA	52	0	0	1	0	0	0	0	1	0	0	0	1	1	Walking	A general overall workout with a good chunk of walking.	I'm not that fast.	No	NA	I didn't learn anything as it was rather confusing	Yes	2	It's hard to focus between two color based tasks.	No	1	No	NA	NA	Yes	7 times per week	Walking	Male	24	29527	Some college (no college degree)	29527
2630656272	41755087	5/19/2013	5/19/2013	NA	54	0	0	0	0	0	0	0	0	0	0	0	0	0	Walking	Participants walk 3 days a week starting with 10 minutes, each week they add 5 minutes to there walk until they reach 40 minutes and then continue the 40 minutes for 6 months	The task is to measure response and how fast. The participant must respond to the boxes that come up on the screen with a z for left boxes that appear and/ for boxes that come up on the right it is measured by response time	No	NA	To identify faces with scenes. You have to memorize the different scenes with the faces and then recall which face went with which scene	No	NA	I was a little unclear of the task, z for numbers that appear blue and / for numbers that appear pink	No	NA	No	NA	NA	Yes	3 times per week	Weights and treadmill	Female	42	10579	Some college (no college degree)	43434
2630668392	41755087	5/19/2013	5/19/2013	NA	55	0	0	0	0	1	0	0	0	1	0	1	1	1	Walking	The people (sedentary adults and the eldery walk 10 mins a day 3 days a week the first week then 15 mins a day 3 days a week, etc. At the end they are walking 40 minutes a day 3 days a week (brisk walking) and they do 10 minutes of stretching before and afterward	strike a key depending on whether a square is on the left or on the right, robably measured by keystrokes and a timing program	No	NA	There is a face in a scene they are shown all of them then have to hit keys. This measuring memory accuarcy	Yes	1	have to do 2 different tasks cost in time for to do the different tasks are measuree	Yes	1	No	NA	NA	No	NA	NA	Male	38	46038	Some college (no college degree)	6514
2630793964	41755087	5/19/2013	5/19/2013	NA	56	0	0	0	0	0	0	0	0	0	0	0	0	0	Walking	Take walking 5 minutes more each week until 40 minutes of walking is accomplished and continue for the remainder of 6 months	marking the green square in correspondence to what side it appears on by press Z for left and / for right side. The square that appeared was blue and not green	No	NA	memory task matching faces with what appears in the background D if different	No	NA	If background is pink determine if number is odd or even	No	NA	No	NA	NA	Yes	3 times per week	pushups, walking, light weights	Male	39	2767	Some college (no college degree)	10121
2631442181	41755087	5/20/2013	5/20/2013	NA	74	0	0	0	1	1	0	0	0	1	0	1	1	1	Walking	it's for older and not active people and starts with them walking 10 min a day, 3 times a week. It increases by 5 min intervals until they are up to 40 minute walk	they have to react quickly to a square on the screen by pressing the corresponding key	No	NA	a memory task focused on accuracy where they have to remember the face/scene relationship	No	NA	it is an accuracy and speed task asking them to switch back and forth between deciding the amount of a number vs it's odd and evenness based on the background of the screen	No	NA	No	NA	NA	Yes	4 times per week	running	Female	29	23226	Bachelor's degree (4-year college degree)	77392
2632993538	41755087	5/20/2013	5/20/2013	NA	84	0	0	0	0	0	0	0	0	0	0	0	0	0	Toning	6 month plan. Exercises are changed after 3 week increments, with weeks 2 and 3 of each increment devoted to practicing and developing the exercise learned in the 1st week. Exercise activities involve muscle toning (working on 4 muscle groups), stretching, yoga, and a participant selected activity.	Reaction time is being measured. If an object (a blue square [note: not a green square, as given in the instructions]) appears on the left side of the screen, the participant presses "z", if on the right side, the participant presses "/". They are asked to respond as quickly as possible.	No	NA	The experiment is divided into two phases; a learning phase and a recall phase. In the learning phase, human faces are paired with environmental scenes, and shown for 3 seconds. In the recall phase, the participant is shown another series of face and environment pairs, and must determine whether or not the pair shown was seen in the learning phase.	No	NA	Reaction time is measured. Participants are given two tasks, one in which they must sort high numbers from low numbers; the other in which they must sort odd numbers from even numbers. When a blue background is shown, low versus high must be sorted; when a pink background is shown, even versus odd must be sorted. A single number is shown each time along with a background, and the participant must…	No	NA	Yes	Its more of an alertness idea, and the effects of exercise are temporary. If the task is taken immediately after exercise, then performance may increase, but with significant disconnection or delay, the difference between groups on the tasks shrinks or disappears.	Presumably anything that requires concentration and introduces novelty, such that a performer must continually adapt rather than flow.	Yes	2 times per week	Martial Arts Training	Male	23	22802	Some graduate school	99991
2633151876	41755087	5/20/2013	5/20/2013	NA	86	0	0	0	0	0	0	0	0	0	0	0	0	0	Walking	The training is broken up into parts. For the first week, you walk 10 minutes on 3 days. Every week, that goes up by 5 minutes. The maximum is 40 minutes 3 times a week. This continues for 6 months.	This task is about speed. A green square appears on either side of the screen. If it's on the left, you press z. If it's on the right, press /.	No	NA	This is a memory accuracy task. For each trial, a picture of a scene is paired with a face. You have to remember which face appeared in which scene.	No	NA	This task measure quickness and accuracy - the cost of having to switch between different tasks. So on each trial, you view some numbers and make a judgement about each one. If the number appears on a blue background, you have to judge whether it is greater or less than 5. If it's pink, you judge whether it's odd or even. You have to use to z and / keys to choose.	No	NA	No	NA	NA	Yes	3 times per week	Sit ups, push ups, walking, squats.	Female	34	21214	Some college (no college degree)	61730
2633587550	41755087	5/21/2013	5/21/2013	NA	91	0	0	0	0	1	1	1	0	1	0	1	1	1	Toning	For sendentary adults there is a 6 month program where for 3 weeks at a time they do a 50 minute workout that consists of 4 sets? of weights or bands, 2 sets? of balance , and one each of yoga and stretching. The first week is for learning the workout and the next two is for improving and adding weights.	As quickly as they could participant clicked the z if the square was on the left or the / if the square was on the right.	No	NA	Photo of a person is paired up with a scene photo. Participant saw each pair for 3 seconds. After, they were shown photos again and had to indicate on keyboard if the pairs were the same as they originally saw.	No	NA	If the background was blue then was the number below or above 5. If it was pink was it odd or even. Participants used the z and / on keyboard.	No	NA	Yes	Just that. That exercise can improve cognition.	Any type of cardio.	Yes	2 times per week	Physical work.	Female	52	98371	Bachelor's degree (4-year college degree)	15131
2633622602	41755087	5/21/2013	5/21/2013	NA	92	0	0	0	0	1	0	0	0	1	0	1	1	1	Toning	The plan lasts six months and is designed for out of shape folks. It is designed for overall fitness, balance and strength. Hand held weights and bands are used for strength training intermittently increased in weight and reps as the individual progresses and yoga is performed to increase balance, the poses becoming more athletic as the individual progresses.	How quickly can someone respond to a simple task. The participant presses a particular key on the keyboard depending on the location of a square flashed on the screen. Speed is the key.	No	NA	Participants are show faces with a certain background. After they are shown this, they are then asked to watch faces and backgrounds again and indicate whether or not that face and background have been shown together before. Memory is the key here.	Yes	1	This is a color and number association test. If the participant is shown a blue box with a number, they must judge whether the number is greater than 5 or less than 5. If a pink box and a number, they judge whether the number is odd or even. The ability to switch back and forth is the key.	Yes	1	Yes	Physical fitness and exercise increases total physiology including blood flow to the brain. If we are fit and exercise, our minds are also in better shape.	All of them. Strength training, cardio, felxibility and balance.	Yes	3 times per week	I walk briskly roughly six miles a week. I have also started simple strength training again such as push ups and curls. I curl my mattress. I used to be a heavy weightlifter and want to get back into shape. I have asthma so I have to work up to jogging but am getting there.	Male	37	40513	Bachelor's degree (4-year college degree)	11109
2633843916	41755087	5/21/2013	5/21/2013	NA	94	0	0	0	0	1	0	1	0	1	0	1	1	1	Toning	It is an exercise plan for the elderly and adults who are not active. It is a combination of yoga, stretching and strength/toning exercises using body resistance at first and later adding weights.	I was to click either the z button or the backslash (/) key on the keyboard whenever I saw a green box appear on each corresponding side of the keyboard in relation to each key.	No	NA	I was to view 6 different male faces that appeared in front of 6 corresponding scenes. I was then shown the same 6 faces and scenes, but with some arranged differently. I was to recall the first lineup and press either the S button on the keyboard if each face was matched up with the same scene or the D button if it was matched up with a different scene.	Yes	1	I was to watch a random number appear in either a blue box or pink box. If the number was in the blue box, I would have to determine whether the number was more or less than 5. If it was more, I would press the / key on the keyboard. If it was less I would press the Z button. If the box was pink I would have to determine whether the number was even or odd. If it was an odd number, I would press t…	Yes	3	Yes	I have heard that exercise can improve cognition for reasons such as blood flowing more freely to the brain by combating inflammation with exercise to	Stretches and forms of meditation and yoga.	Yes	4 times per week	Cardio (jogging, speed walking, dancing, jumping rope), yoga, planks.	Female	29	14207	Bachelor's degree (4-year college degree)	14207
2635208636	41755087	5/21/2013	5/21/2013	NA	102	0	0	0	0	0	0	0	0	0	0	0	0	0	Walking	The plan is six months long. Participants walk three times a week. The first week is a 10 minute walk. The walks increase by 5 minutes each week until they hit 40 minutes where they remain for the remainder of the program. There is a 10 minute stretch and cool down period as well.	They must press either the "z" or the "/" key depending on which side the square appears.	No	NA	Participants must try and remember a face in the context of a scene and match the two later on.	No	NA	The task examines how participants are able to sort numbers based on the background color which indicates whether they will be rated.	No	NA	No	NA	NA	Yes	1 time per week	Running	Male	22	92507	Bachelor's degree (4-year college degree)	36932
2635210239	41755087	5/21/2013	5/21/2013	NA	105	0	0	0	0	0	1	1	0	0	0	1	0	1	Walking	Three days weekly, for seven weeks. Ten minute warm up exercises. Walk briskly for 10 min. first week, increasing by 5 min each subsequent week until walking 40 minutes three days a week at the end of the 7th week.	A participant is to click quickly on the "z" on the keyboard, if the square is on the left side of the screen and press a"/" on the keyboard, if it is on the right side of the screen.	No	NA	Face with scenes are shown and then scenes are shown with faces again but you have to decide is the face is the same face that showed up in the first set of scenes. Press "S" key if same or the "D" if different.	Yes	5	Decide if the number with a blue background is greater than 5. Decide if the number with the pink background is odd or even.	No	NA	Yes	Being physically active can help blood circulation and that helps blood flow to the brain.	walking, biking, running, swimming,	Yes	Less than 1 time per week	treadmill, walking,	Female	57	36587	High school graduate	12345
2635218060	41755087	5/21/2013	5/21/2013	NA	108	0	0	0	0	0	0	0	0	0	0	0	0	0	Walking	The plan takes place over 6 months and is meant for more sedentary adults and the elderly. The plan consist of walking a set amount of time, 3 times a week. It starts off with the first week consisting of walking 3 times, 10 minutes each time. Each week 5 minutes is added on to the total time. So the next week it would be 15 minutes of walking, 3 times a week. This continues until it reaches 40 m…	The cognitive task given above consists of a green square appearing on either side of a screen. Depending on which side the square appears on, a keyboard key is hit. Z is hit for the left side and / is hit for the right side. The performance is measured in the speed that the key is pressed in response to the square appearing on screen.	No	NA	Faces are shown in this cognitive study and these faces are paired with scenic backgrounds. The faces are only shown for 3 seconds at a time. Following this, the faces are shown with backgrounds again. The task is to determine if that face was shown with the background before if the face was changed to a different background. The performance is measured in the accuracy of the answers.	Yes	2	This cognitive task put a colored square with a number in it on the screen. Depending on the color of the square is what the task required at the time. If the square is blue, participants judge whether the number is greater or less than 5. If it is pink, the task to tell whether the number is even or odd. The performance measurement is the speed suffered between doing similar tasks in a row (i.e.…	Yes	2	No	NA	NA	Yes	5 times per week	Weight lifting, biking, jogging, swimming	Male	20	14548	Some college (no college degree)	24680
2635262039	41755087	5/21/2013	5/21/2013	NA	111	0	0	1	0	0	0	0	1	0	0	0	1	1	Toning	People go through a training regimen in four parts. These parts include muscle toning using elastic bands, yoga sessions, cardio and weight lifting. The first week, the people learn the techniques used. Each week, they increase the intensity of their workout by adding more weight or more repetitions. This goes on for 6 weeks.	The participant must identify where the square is on the screen. They must press 'z' if it is on the left and '/' if it is on the right. Participants are judged on how accurately and how fast they respond when the square shows up.	No	NA	The participant looks at a face paired with some kind of scenery. They must remember which face showed up with which scene. Then they look at the video again and determine whether the face and the scene match up as before.	No	NA	The participant must judge if the number is greater or less than 5 if the background is blue. They must also judge if the number is odd or even if the background is pink. They are judged on how accurate their answers are.	No	NA	No	NA	NA	No	NA	NA	Female	19	2215	Some college (no college degree)	53234
2637325866	41755087	5/22/2013	5/22/2013	NA	125	0	0	0	0	0	0	0	0	0	0	0	0	0	Walking	The exercise plan is for seniors, and essentially, it aims to increase the amount of time spent walking everyday until the 7th day where the maximum is reached where they spend a total of 40 minutes walking. The progress is increased every week.	Essentially, there is a square that appears in the video, if it appears on the left of the screen, the respondent has to press z on the keyboard, if it appears on the right, he/she has to press / .	No	NA	Basically what the task is you're supposed to associate a face with a scene, in the exercise you have to try and match the face with the scene.	No	NA	What the task is , you're supposed to see a series of numbers and if it appears on a blue background to see if it is less than or greater than 5, if a pink background is seen they have to see whether the number is odd or even. They respond using the z and / keys on their keyboard.	No	NA	No	NA	NA	Yes	2 times per week	Running, lifting weights.	Male	28	94109	Bachelor's degree (4-year college degree)	21979
2639050742	41755087	5/23/2013	5/23/2013	NA	129	0	0	0	0	0	0	0	0	0	0	0	0	0	Toning	The fitness plan is for people who live sedentary lives or who haven't been active in a long time. The course runs for 6 months. The exercises last 50 minutes, and include stretching, yoga, balance and toning. The students are taught the exercises and then they add weight to the strength training/toning portion. The actual exercises take 40 minutes, with 10 minutes reserved for warm up and cool d…	I had to click on z if the square was on the left side of the screen, / if it was on the right side of the screen.	No	NA	The task was to memorize which face belonged to which background scene and to identify them correctly. I would press s if they were the same, d if they were different.	No	NA	The task involves whether the numbers were 5 or greater than 5, odd or even. I would press z if they were odd, z if they were even.	No	NA	No	NA	NA	Yes	6 times per week	walking, strength training, pilates	Female	47	18353	Some college (no college degree)	85372
2640055154	41755087	5/23/2013	5/23/2013	NA	131	0	0	0	0	0	0	0	0	0	0	0	0	0	Toning	older adults taking an exercise class/program involving stretching and weights	nothing learned, there was just a blue box moving across the screen	No	NA	match pictures with environments	No	NA	didn't learn any cognitive tasks; video just showed random sets of numbers flashing on screen.	No	NA	Yes	I don't recall specifics, just heard/know about improvements exercise can achieve	almost any kind of exercise if performed regularly	Yes	4 times per week	jog	Male	58	90034	Some graduate school	45666
2640797293	41755087	5/24/2013	5/24/2013	NA	133	0	0	0	1	1	0	0	0	1	0	1	1	1	Toning	For 6 months the elderly or sedentary adults do stretching and exercises involving weight resistance. Some yoga is involved. The first week or so they learn the new exercises. The following weeks they try to increase the weights they are using. Later, they try to increase the intensity of the workout. Each session is 40 minutes with 10 minutes of stretching. The exercise sessions happen 3 days a …	A person is supposed to hit the"z" key if the square appears on the left and the "/" key if the square appears on the right. The participant is supposed to go as fast as they can.	No	NA	The participant is shown a face and a background outdoor image for a few seconds. The goal is to remember the pairing. Then a face and outside scene is shown, which may be from before or may be a different combination. The participant is supposed to hit the "s" key if the image pairing is the same and the "d" key if it is different.	No	NA	The participants have to make different judgments on numbers based on the color of the background. If pink, is the number odd or even. If blue, is the number higher than 5 or lower than 5. They hit "z" if it is low or odd and "/" if it is high or even. They try to be as fast and accurate as possible.	Yes	1	Yes	I don't have any specific example, ok? I just know that exercise has many benefits, for the body and the mind. I don't know of anything that says exercise helps you better push buttons in response to annoying psychology tests.	I don't know any specifics. I would assume mild, regular exercise is helpful.	Yes	1 time per week	I walk a bit, not as much as I used to. I try to regularly go on long walks with a friend, for at least 10-20 minutes if not longer. I also try to do running in place, squats and sit-ups to tone my muscles and get my heart rate up a bit.	Female	39	95129	Some college (no college degree)	33002
2643990141	41755087	5/26/2013	5/26/2013	NA	151	0	0	0	0	0	0	0	0	0	0	0	0	0	Toning	It's aimed towards elderly and sedentary people. It lasts 6 months, meeting 3 times a week. The first week is spent learning the new exercises, and the rest of the time is spent adding weight or intensity. There is a weight training section, a yoga section, and 2 other sections.	The participant has to respond by pressing either the z key or the / key to indicate which side of the screen a blue square appears.	No	NA	Look at scenes with men's faces in the middle. Then, see the same images with the same faces and determine if it is the same or different than the first time through.	No	NA	On each trial of this task, participants view a series of numbers and make one of two judgments about each one. The judgment they have to make depends on the color of the background behind the number. If the number appears against a blue background, participants judge whether it is greater than 5 or less than 5. If the background is pink, they judge whether the number is odd or even. They respond…	No	NA	No	NA	NA	Yes	Less than 1 time per week	Yoga, cardio.	Female	40	4102	Associate's degree (2-year college degree)	4119
2644047270	41755087	5/26/2013	5/26/2013	NA	153	0	0	0	0	0	0	0	0	0	0	0	0	0	Walking	Participants walk, briskly, 3 days/week for 6 months starting at 10 mins/day and moving up 5 mins/week (week 2 to 15 week 3 to 20 ext..) to a maximum of 40 mins. Their is also a 10 min warm up and cool down stretch before and after.	Square comes up on either side of screen. Participant presses z for left and / for right. Speed is the performance measured	No	NA	Participants try and remember which face is matched with which landscape and recall that information upon testing measuring their memory accuracy.	Yes	3	chose weather a number on a blue background is above or below 5 and a number on a pink background is odd or even. The performance measured is the cost of switching tasks.	Yes	3	No	NA	NA	Yes	5 times per week	Walk	Male	21	19114	High school graduate	14195
2644421696	41755087	5/27/2013	5/27/2013	NA	169	0	0	0	0	0	0	0	0	0	0	0	0	0	Walking	Sedentary individuals start walking for 10 min per week and then add 5 minutes each additional week. The persons walk 3 days a week. The walk goes on each week adding 5 minutes until 40 minutes per walk, 3x a week is reached.	Task measures speed by using reaction time based on how quickly one presses z or / depending on which side of the screen the square appears on. if the square appears on the left side, the subject presses Z. if the square appears on the right side the subject presses /	No	NA	Memory test to test the relationship between ppls faces and background screen. the screen roles with faces and backgrounds once through and then you are prompted to press S or D (same/different) if the face and background was the same as the first time through..	No	NA	testing accuracy of two different tasks. subjects are showing numbers inside boxes. one box is pink the other is blue. if the subejct sees a blue background he or she is supposed to say whether the number they saw is less than or greater than 5... if a pink box is shown the subjects tates wherther it is even or odd.	No	1	Yes	Briefly from online fitness articles and forums. It goes, hand and hand in many respects. Although I do not think it would be that meaningful in this particular exercise.	Id say more strenuous exercise beyond walking. Lift weighting, jogging, etc	Yes	5 times per week	Weight lifting. Sprinting.	Male	30	70808	Ph.D.	31313
2644942539	41755087	5/27/2013	5/27/2013	NA	185	0	0	0	0	0	0	0	0	0	0	0	0	0	Walking	The participants are walking 3 times a week. They start out walking 10 minutes a day, three days a week. They increase their time by 5 minutes each week and have a 10 minute warm up and cool down each session.	Click on Z for left and / for right depending on where the green square shows up on the screen. Participants are tested on their speed of reacting to the placement of the square.	No	NA	Watch the video and see a face with a scene behind it. After initially seeing the faces, one has to decide if the scene matches the face. The participant has to click s for same and d for different. Each photo is shown for 3 seconds.	No	NA	Each number is presented in a pink or blue box. If the box is blue, one must decide if the number is higher or lower than 5. Click on z for lower and / for higher. If the box is pink, one must decide if the number is even or odd. Press z for odd and / for even. Performance is measured based on speed.	No	NA	No	NA	NA	No	NA	NA	Female	41	20755	Bachelor's degree (4-year college degree)	84121
2644960332	41755087	5/27/2013	5/27/2013	NA	186	0	0	0	0	0	0	0	0	0	0	0	0	0	Walking	walking program starting w/10min first week three times a week, adding 5 minutes each week until max of 40 minutes each day. Cool down of 10 minutes each session.	there was no green square, not sure what I learned	No	NA	not sure this is working correctly, saw the pics but wasn't asked anything afterwards	No	NA	still not working correctly	No	NA	Yes	increased usage of the brain helps keep it alert	crossword puzzles	Yes	2 times per week	walking, physical labor at work	Female	43	75038	High school graduate	1969B
2645104866	41755087	5/27/2013	5/27/2013	NA	189	0	0	0	0	0	0	0	0	0	0	0	0	0	Toning	It is a 6-month program, 3 days a week, for elderly, sedentary patients. Every three weeks they learn a new set of exercises. During week 1 the exercises include strength/muscle training with handheld weights, toning with elastic bands, and stretching and yoga. During weeks 2 and 3 they increase the intensity of the workouts.	If the green square appears on the left, the participant must press the "z" key. If the green square appears on the right, they must press the "/" key. The objective is to press the correct key as fast as possible as it corresponds to the square's location.	No	NA	The participant watches a series of faces/scenes and is asked to try and memorize which faces are asscociated with what scenes. During the test phase, they are shown the images again and must press "S" if they have seen the face with that scene before or "D" if they have not seen the face with that scene before.	No	NA	The participants needs to make judgments about numbers and the judgments they must make depend on the background color on which the number is displayed. If the background is blue, the participant must decide if the number is greater than or less than 5. If it is greater than 5 they must press the "/" key, if lower then press the "z" key. If the background is pink, the participant must decide if t…	No	NA	No	NA	NA	Yes	More than 7 times per week	Walking, weight lifting, stretching, jogging.	Female	24	60102	Some graduate school	10137
2645186829	41755087	5/27/2013	5/27/2013	NA	191	0	0	0	1	1	0	0	0	1	0	1	1	1	Walking	It's mainly used for older adults who are out of shape. Week 1 people walk for 10 minutes on 3 different days. Each week 5 minutes is added to their walking. The time increases until a maximum of 40 minutes in week 7.	A green square appears on either the left or right hand side of the screen. Participants are asked to press a button which corresponds to which ever side of the screen the object appears on. The measurement of performance is speed.	No	NA	A scene is shown with a person's face. The scenes and faces are shown again, but they may be different. Participants must indicate whether or not the same face is shown with the scenes.	No	NA	If a number appears against a blue background, users must determine if a number is greater than or less than 5. If a number is against a pink background, they must indicate whether a number is odd or even.	No	NA	No	NA	NA	Yes	2 times per week	Jogging	Male	30	11216	Bachelor's degree (4-year college degree)	77698
2645190141	41755087	5/27/2013	5/27/2013	NA	192	0	0	0	0	0	0	0	0	0	0	0	0	0	Walking	Elderly or out-of-shape adults start out walking ten minutes a day, multiple times a week. This gradually increases by five minute increments, until at the maximum, they walk the same number of days but at 40 minutes a day.	The participant must press one of two keyboard keys as quick as they can depending on which side of the screen an object appears.	No	NA	Pairs of scenes and faces appear for 3 seconds, and the participant must memorize them. Later these are shown again, but not always with the same face, and the participant must respond with one of two keys depending on if they match or not.	Yes	1	Depending on the color background, the participant must either determine if a number is odd/even or higher/lower than 5.	No	NA	No	NA	NA	Yes	1 time per week	Walking, soccer.	Male	29	45419	Associate's degree (2-year college degree)	4827
2645241211	41755087	5/27/2013	5/27/2013	NA	194	0	0	0	1	1	0	0	0	1	0	1	1	1	Walking	You walk 3 days a week. Each week, increase the time by 5 minutes, and start the first week with 10 minutes. ONce you get to 40 minutes (7th week), just keep that length of walk, every time.	I am timed by how rapidly IO hit the 'z' or '/' key, when I see a blue square appear on the left half, or the right half, of the video display.	No	NA	I saw a scene with a person's head superimposed on it, several times. Then I saw the same scenes, with a head image, and had to press the 's' key if it was the same head for the scene, or the 'd' key if it was a different head.	No	NA	You push the 'z' key if a number is greater than 5 AND on a blue background, OR it's an odd number on a pink background. You push the '/' key if the number is less than 5, on blue background, OR it's an even number, on pink background.	No	NA	No	NA	NA	Yes	5 times per week	Weight-bearing exercises, but not too heavy.	Male	53	90048	Some graduate school	17769
2645490454	41755087	5/28/2013	5/28/2013	NA	207	0	0	0	0	0	0	0	0	0	0	0	0	0	Walking	Elderly adults start walking three times a week. They gradually increase the time they walk to 40 minutes per day, three times a week.	A green square appears on the screen. The subject presses the "z" key if it appears on the left and a "/" if it appears on the right.	No	NA	A photo is paired with a face. The subject has to determine if the photo and the face were in the same scene together or not.	No	NA	Candidates make judgements about numbers. They determine whether or not they are > or < or odd or even.	No	NA	No	NA	NA	No	NA	NA	Female	49	15106	Master's degree	40291
2645552328	41755087	5/28/2013	5/28/2013	NA	213	0	0	0	0	1	0	0	0	1	0	1	1	1	Walking	The plan was to have people walk for a certain amount of time a day, several times a week, with the time spent walking increasing by 5 minutes each week. Before and after walking 10 minutes are set aside for stretching.	The task is to push the z key on a keyboard when the square appears on the left and the / key when it appears on the right as quickly as possible.	No	NA	The participant is shown a face in a window with a background in the first section and in the section section they are show another set of faces on backgrounds and are asked if they are the same combination as the first section.	No	NA	When the background of the number is one color the participant is asked if the number is greater than 5 and when the background of the number is pick they are asked if the number is odd or even.	No	NA	No	NA	NA	Yes	5 times per week	Situp and pushups	Male	21	48150	Bachelor's degree (4-year college degree)	14366
2645611936	41755087	5/28/2013	5/28/2013	NA	219	0	0	1	1	1	0	0	1	1	1	1	1	1	Walking	THE EXERCISE PLAN INCLUDES WARM UP AND COOL DOWN PERIODS AND IS DEVISED FOR ELDERLY OR SEDENTARY ADULTS. SPECIFICALLY, THIS PLAN INCLUDES WALKING FOR A SET AMOUNT OF TIME EACH WEEK, DIVISED INTO 3 DAYS AND INCREASING BY 15 MINUTES A WEEK.	you have to click a key after seeing a square	No	NA	the task was to mmemorize faces and pklaces	No	NA	the task monitors the rate at which a person can do 2 tasks at once.	No	NA	No	NA	NA	Yes	1 time per week	Walk and circuit	Female	27	21237	Some college (no college degree)	21214
2645753404	41755087	5/28/2013	5/28/2013	NA	225	0	0	0	1	1	0	1	0	1	0	1	1	1	Toning	Fitness routine for elderly over the course of 6 months. 3x a week, 50 minutes a session (10 warmup stretch, 40 exercise routine). Four exercise regimens: 1. weights/resistance bands 2. balance 3. yoga 4. stretch/tone exercise of their choice. First week learning the exercises, second week increasing intensity/weight, third week.. .	Measure the response time of an individual. Press 'z' when blue square appears on the left. '/' if it appears on the right. Going back and reading the instruction it states when a "green" square. Couldn't remember for sure if it stated blue square or not. Based on the page not refreshing when playing the video I am assuming it has always been "green".	No	NA	Two images are shown for three seconds, a head shot in the center and a landscape image in the background. After the images cycle through the images will be recalled, press S if the pair matches D if it is different from photos shown earlier.	Yes	2	Measure accuracy and response time of an individual to a combination of similar tasks to a combination of dissimilar tasks. Blue b/g: >5 press / <5 press z Pink b/g even press / odd press z	Yes	4	Yes	Exercise increases mental focus.	Tai chi, yoga. Mild cardio/resistance.	Yes	4 times per week	Cycling >5 mi	Male	34	90024	Bachelor's degree (4-year college degree)	96472
2645783354	41755087	5/28/2013	5/28/2013	NA	226	0	0	0	1	1	0	0	0	1	0	1	1	1	Walking	Elderly and infirm patients walk three times a week, increasing the walking time by 5 minutes each day, starting at 10 minutes and maxing out at 40 minutes. There's also 10 minutes of warmup/cooldown stretching.	A square will appear on one side of the screen. If it's the left side, press z, if it's the right, press /, as quickly as your reaction time will let you. The instructions said it's a green square but the video showed a blue square.	No	NA	Participants are quickly shown a face and some scenery, and have to remember what face goes with what scenery.	No	NA	It judges whether or not participants can keep two tasks straight in their heads, and what the cost is to switch between them. If the background is blue, they press a key to say if the number is greater or less than 5. If the background is pink, they have to indicate if the number is odd or even.	Yes	2	No	NA	NA	Yes	4 times per week	Walking 2 miles to and from a bus stop	Female	19	98662	Some college (no college degree)	42247
2646014756	41755087	5/28/2013	5/28/2013	NA	227	0	0	0	1	1	0	0	0	1	0	1	1	1	Walking	The plan starts with walking for ten minutes on three days, increasing for five minutes each week until they hit 40 minutes per session which they sustain until they have been exercising for six months.	The task is to respond to a square that pops up on either the left or right side of the screen, and press a key that corresponds with the side. Their performance is measured by both accuracy and quickness.	No	NA	This is a task to test memory that relies on discerning whether a face/scene pairing in one round is the same pairing they have seen in a previous round. Performance is measured by memory accuracy.	No	NA	The individual has to, depending on the background color of the number given, discern whether a number is even or odd, or greater or less than 5. They are measured by the cost of switching tasks, by comparing the response rate to two consecutive trials to different trials.	No	NA	No	NA	NA	Yes	3 times per week	Running	Male	22	75068	Some college (no college degree)	19901
2647130919	41755087	5/28/2013	5/28/2013	NA	250	0	0	0	1	1	0	0	0	1	0	1	1	1	Toning	stretching, balancing and toning. lasts for 6 months. every 3 weeks they learn something new and in the in between weeks they add weight and repetitions to the exercises they already learned	press a key depending on what side of the screen a square is on, as fast as possible	No	NA	remember which face picture corresponds to which scene picture	No	NA	depending on the color of the square the participant has to tell if the number is odd or even or less then or greater then 5	No	NA	No	NA	NA	Yes	3 times per week	running, lifting	Female	22	2127	Bachelor's degree (4-year college degree)	24694
2647169318	41755087	5/28/2013	5/28/2013	NA	251	0	0	0	0	0	0	0	0	0	0	0	0	0	Toning	50 minute plan, involves stretching, muscle toning, and yoga. It does have a step up portion that finishes at the end of six months	Reaction time, a square appears on either left or right side of the screen, participant must either press z or / depending on which side the box is on.	No	NA	Users will see a face in front of a background, users must remember which face went with each background. Tested by pressing s if it's the right face, d if it's not.	No	NA	A number apears and if it has a blue background they have to determine if it's greater or less than 5, by pressing z or /, if it's a pink background they must determine if it's odd or even	No	NA	No	NA	NA	Yes	Less than 1 time per week	Mostly walking, some yoga.	Female	23	98337	Some college (no college degree)	31415
2647169443	41755087	5/28/2013	5/28/2013	NA	252	0	0	0	0	0	0	0	0	0	0	0	0	0	Toning	For six months three times a week for 50 minutes a combination of three exercises. Resistence exercise with free weights or resistence bands. Balance exercises. Stretching exercises.	Measuring of reaction time. When a green square appears on either the right or left side of the screen they must push the z key if it is on the left and the / key if it is on the right.	No	NA	Memory task. They are showed the face of a man against a background. Later they are shown the same information and have to decided with the background and the face are the same as they saw before.	Yes	4	How quickly and accurate people can be when doing two different tasks when they are switched back and forth. The number against the blue background judge if it is greater or less than five. If the background is pink judge if the number is odd or even. Using the z and / keys.	Yes	4	No	NA	NA	Yes	3 times per week	Walking and free weights.	Female	56	76904	Bachelor's degree (4-year college degree)	57561
2650943070	41755087	5/30/2013	5/30/2013	NA	262	0	0	0	0	0	0	0	0	0	0	0	0	0	Walking	The exercise plan is for elderly, sedative adults. They work 3 times per week, beginning with just 10 minutes. They add 5 minutes per week, up to the 7th week, where they walk 40 minutes per time. They continue this for 6 months.	A green square appears on either side of the screen. If it appears to the left, the participant presses z. If it appears to the right, they press /. The measurement is speed.	No	NA	A picture of a scene is shown with a picture of a face. Later, participants are asked to remember if a scene goes with a certain face. The measurement is memory accuracy.	No	NA	Participants judge the color of a background against a number. If the background is blue, they decide if the number is more than 5 or less than 5. If the background is pink, they judge whether the number is odd or even. The measurement is the cost of switching between tasks versus consecutive tasks.	No	NA	Yes	Just the fact that exercise can improve cognition.	Any type	Yes	2 times per week	Video tapes	Female	30	22180	Master's degree	11341
2654536514	41755087	6/1/2013	6/1/2013	NA	276	0	0	0	0	0	0	0	0	0	0	0	0	0	Walking	Particpants would walk for three days a week, starting out at 10 minutes. Each week they would increase it by 5 minutes, until they reached the cap of 40 minutes. Once they reached 40 minutes, they would continue walking until the finished the 6 month program. 10 minutes, that are separate, are used for warming up and stretching.	If a green square appears on the left, you press z. If it appears on the right, you press /. You are supposed to respond as quickly as possible.	No	NA	A participant has to say if the face matches the scene it was in. If so, you press S. If not, you press D.	No	NA	If a number appears on a blue background, you have to judge whether it's greater or less than 5. It it's pink, you have to decided whether it's odd or even. Respond using the z and / key. The Task compares speed.	Yes	3	No	NA	NA	Yes	7 times per week	Weightlifting.	Male	20	30115	Some college (no college degree)	3845
2654588835	41755087	6/1/2013	6/1/2013	NA	277	0	0	0	1	1	0	1	0	1	0	1	1	1	Walking	They start off by walking 10 minutes for one week. Then each subsequent weeks they add 5 minutes to their walk until they are in their 7th week walking 40 minutes briskly.	On a computer program, if a square pops up to the left of the screen, they press the 'z' button. If a square pops up to the right of the screen, they press the '/' button. They do this as quickly as they can.	No	NA	A person is asked to view a picture of someone's face with a different background per face. Once a few of these scenes are views, you will once again see the same faces paired with backgrounds. The participant must determine if the face and background pairs are the same as the ones you saw in the first round.	No	NA	A participant views a series of numbers. If the number is set in front of the blue background, they must press a key deciding whether the number is below or above the number 5. If the number is set in front of a pink background, they must decide whether the number is odd or even. These backgrounds will be randomly placed and you will be measured on your speed.	Yes	1	Yes	Not much, just that exercise could increase your attention span thus improving cognition.	Yoga, running	Yes	1 time per week	Running	Female	23	55414	Bachelor's degree (4-year college degree)	55414
2655470758	41755087	6/1/2013	6/1/2013	NA	284	0	0	0	0	0	0	0	0	0	0	0	0	0	Walking	Participants add five minutes to their walking routine each week and walk 3x a week	They must press the z key if the box is on the left and the backslash if on the right	No	NA	They need to match/remember the screen and the face taht went with it. Press S if same, D is not	No	NA	Need to assess background color and number value	Yes	1	Yes	Something to do with exercise assisting the brain synapses.	Mental exercises and physical too.	No	NA	NA	Female	61	87571	Bachelor's degree (4-year college degree)	87571
2656013365	41755087	6/2/2013	6/2/2013	NA	293	0	0	0	0	0	0	0	0	0	0	0	0	0	Walking	Walking for the elderly is done in 10 minutes increments. Every week they add 5 minutes to the walk. So the 2nd week, it's 15 minutes, 3rd week is 20 minutes..	If square is on left, they press z. If square is on right they press /	No	NA	Match the face with the scene behind it. S if same face, D if different.	No	NA	Press z for low, / for high	No	NA	No	NA	NA	No	NA	NA	Male	39	18447	Bachelor's degree (4-year college degree)	72967
2656031412	41755087	6/2/2013	6/2/2013	NA	304	0	0	0	1	1	0	0	0	1	0	1	1	1	Walking	The plan is to start walking three days a week for ten minutes and increase the time each week by 5 minutes to a maximum time of 40 minutes. This takes place over a six month span and they do stretching and cool downs as well each day.	The participant is to watch the screen and when they see a green box on the left they are to hit the "z" key and if they see a green box on the right they are to hit the "/" key on the keyboard. They are to do this as quickly as possible.	No	NA	During this task the participate is to watch the screen and memorize the faces that go with the particular background scene. They are then tested on recalling them.	No	NA	The participate is to watch the screen and make a judgement on whether the number is greater or less than 5 by using the z and / keys. Then they are to judge whether the number is odd or even using the z or / key. The judgements are determined by the blue or pink background behind the number displayed.	No	NA	No	NA	NA	No	NA	NA	Female	40	11967	Bachelor's degree (4-year college degree)	58425
2656078381	41755087	6/2/2013	6/2/2013	NA	321	0	0	0	1	1	0	0	0	1	0	1	1	1	Walking	first week 10 min walk with 10 min. stretching before. 2nd week 10 min. stretching and a 15 min walk by the end they are spending 40 min walking and 10 min before hand stretching.	each person must use the"Z or /" to say which side the block is on.	No	NA	view a face/scene pair and respond with which face went with which scene	No	NA	depending on the color of the background you need to determine wether the number is more or less than 5 or an even or odd number.	No	NA	No	NA	NA	No	NA	NA	Male	40	54956	High school graduate	98765
2656293556	41755087	6/2/2013	6/2/2013	NA	340	0	0	0	1	1	0	0	0	1	0	1	1	1	Toning	Its for inactive and elderly people. lasts for 3 or 4 days, for about 6 months, it has toning, balance and stretching included in it. People complete these exercises: a few toning exercises, 2 balance exercises, and 1 stretching exercise. Every few weeks, they learn a new set of exercises.	They will see a green square on the left or right side of the screen. If it appears on the left side, they press the z key, right side, they press the / key. It measures reaction time	No	NA	memory test, between two pieces of info. You will see a face for 3 seconds, then will see each face again. The task is to decide whether the face is the same as before or not. Press s key if it's the same, d key if it is not	No	NA	This determines how quickly and accurately you can keep two different tasks in mind and switch between them. You see a bunch of numbers and make a decision about each one depending on the background behind the number. If there is a blue background, you judge whether it is greater or lesser than 5, if it is pink, you decide whether it is odd or even. Respond with the z and the / keys	No	NA	No	NA	NA	Yes	2 times per week	mostly walking, but some leg work, too.	Male	34	38570	High school graduate	38570
2656355377	41755087	6/2/2013	6/2/2013	NA	343	0	0	0	0	0	0	0	0	0	0	0	0	0	Toning	An exercise plan for the elderly and non active adults. It goes for 6 months. In the first week participants learn a new exercise, then for the next two weeks they do the same exercise, but increase the weight. It involves 40 mins of working out and 10 mins of stretching and cooling down.	if the green square is on the left side of the screen, participants click "z" on the keyboard. If it appears on the right side they click "/" on the keyboard	No	NA	each scene has a face that appears in front of it. They must then judge whether or not the face matches the background from the previous clip.	No	NA	If the number is less than "5" then it is on a blue background. If the number is on a pink background they must judge if it is an odd number or an even number	No	NA	No	NA	NA	Yes	3 times per week	Running,	Female	28	6804	Some college (no college degree)	78912
2656368039	41755087	6/2/2013	6/2/2013	NA	344	0	0	0	0	1	0	0	0	1	0	1	1	1	Walking	Walking 3 times per week and increase time by 5 minute intervals every week starting with 10 minutes of walking on week one	They have to press a key that identifies which side of the screen they saw an image appear. They are measured by time	No	NA	They must recall which face is combined with which scene. They are measured on correctness	No	NA	They must determine if the number is odd or even, and higher or lower than 5. They are measured by time	No	NA	No	NA	NA	Yes	6 times per week	Run	Female	20	21015	Some college (no college degree)	26062
2656374595	41755087	6/2/2013	6/2/2013	NA	345	0	0	0	0	0	0	0	0	0	0	0	0	0	Walking	The exercise training plan starts with 10 minutes of walking per week. Each week thereafter, the exercise time will increase by 5 minutes. After the exercise time has reached 40 minutes, this will continue for the next six months.	A participant is meant to press a corresponding letter whenever a square appears on that side of the screen. If it appears on the left, press "z". If it appears on the right, press "/". This should be done as quickly as possible.	No	NA	The participant will see a face overlaid over a scene. When they do so, they are to remember what face went with which scene afterwards (this time, the scene may be different than what was previously associated with the face).	No	NA	The participant is given a choice based on two colors for the squares. If the square is blue, they just have to figure out if it is greater than five or less than five. If the square is pink, they just have to figure out if it is even or odd.	No	NA	No	NA	NA	Yes	4 times per week	Usually spin class if I can make it, otherwise weight training and jogging.	Male	26	31792	Some college (no college degree)	44987
2656379984	41755087	6/2/2013	6/2/2013	NA	346	0	0	0	1	1	0	0	0	1	0	1	1	1	Walking	Each week the elderly will walk starting at 10 min a day three times aweek, each week they will increase that time by 5 mins, so the second week they are walking 15 min, this goes on till they are walking 40 mins 3 times a week by the 7th week and they continue this till they have been walking 6 months	Press z if the blue square appears on the left and press l if the square appears on the right	No	NA	pictures of a scene along with a picture of a person are flashed on the screen. you are suppose to be able to remember the face with the scene and press buttons when they are flashed again to say whether the face matched with the scene	No	NA	Numbers are flashing if the back round is blue judge if the number is greater or less than 5 and if the screen is pink judge if the number is even or odd	No	NA	No	NA	NA	Yes	4 times per week	I walk and do stretching and strength training	Female	52	25005	High school graduate	19077
2656383277	41755087	6/2/2013	6/2/2013	NA	347	0	0	0	0	0	0	1	0	0	0	0	0	0	Walking	Walking 3 times a week. Each walk will last 10 minutes during the first week and for every following week 5 minutes is added.	A square appears on either the left or right side of the screen. The participant is supposed to press a certain key depending on which side the square appears on. Their performance is measured by how quickly they react to the square appearing.	No	NA	Participants are shown a picture of a face on top of background consisting of various scenes. Afterward, the scenes and faces are shown again and the participant has to try to remember if the faces appear with the same background.	No	NA	Participants have to decide whether a number is odd, even, lower than 5 or higher than five depending on the color of the background the number appeasr on. They are judged on how fast they can make a decision and press the correct key.	No	NA	Yes	I've heard that much of it is inaccurate; a lot of it seems to strongly push packaged workout plans.	Yoga, specifically poses that contribute to balance.	Yes	7 times per week	Running, weight lifting.	Male	27	16201	High school graduate	bowse
2656400381	41755087	6/2/2013	6/2/2013	NA	359	0	0	0	1	1	0	0	0	1	0	1	1	1	Walking	This exercise plan last 6 months with a meeting three days per week. The first week involves 10 minutes of walking with an increase of 5 minutes every week prior. This exercise consist of mostly walking.	The participant must hit Z if a square appears on the left. Otherwise they hit / if it appears on the right.	No	NA	They are suppose to view each face scene and remember which face appears with the scene it was in the video.	No	NA	Participants views a video. If the background is pink they must judge if its odd or even. Z is for odd and / is for even. . Otherwise if the background is blue then they have to see if then umber is less or greater than 5.	No	NA	No	NA	NA	Yes	1 time per week	Pushups, running, jogging, situps, weight lifting.	Male	25	91326	Bachelor's degree (4-year college degree)	54874
2656417140	41755087	6/2/2013	6/2/2013	NA	363	0	0	0	0	1	0	0	0	1	0	1	1	1	Walking	The plan has people walk so many minutes, and add 5 minutes every day until 40 minutes is achieved. Then the person walks 40 minutes 3 times a week with 10 minute stretching periods.	Squares are displayed and the person has to press z on the keyboard if the square is on the left, and / if it's on the right.	No	NA	The person sees a scene with a face and then has to match the faces to the appropriate scene later.	No	NA	The person has to determine whether or not a number is odd/even or less/greater than 5 depending on the color of the background.	No	NA	No	NA	NA	No	NA	NA	Male	19	6109	Some college (no college degree)	44938
2656444928	41755087	6/3/2013	6/3/2013	NA	367	0	0	0	0	0	0	0	0	0	0	0	0	0	Walking	Participants start by walking at 10 minutes every week, each week that goes by they increase the number of minutes they walk each walk, there is also 10 minutes included for warm up and cool down.	The participant must press z if the square appears on the left and / if it appears on the right. The participants' performance is measured on speed.	No	NA	Participants had to remember (and choose) if the face matched the scene, they had to press S if the face was with the same scene and D if the face was mixed up and put with another scene. They're performance was measured on memory accuracy.	No	NA	Participants had to complete a task in which they had to decide if the number on the blue square was less/greater than five, if the number was on the pink square they had to choose if they number was odd or even. The measure of performance is based on the cost of having to switch between tasks.	No	NA	No	NA	NA	Yes	1 time per week	Walking/Running, strength training exercises.	Female	20	27607	High school graduate	24122
2656452240	41755087	6/3/2013	6/3/2013	NA	368	0	0	0	0	0	1	1	0	0	0	1	0	1	Walking	Participants will walk 3 times a week for a period of 6 months. They start week 1 by walking 10 minutes on each day. Every week, the time is increased by 5 minutes. For example, 15 minutes a day during week 2, 20 minutes a day during week 3. This continues until week 7, when participants walk briskly for 40 minutes, 3 days a week. They continue at 40 minutes for 3 days a week for the remainder of…	The participant needs to respond to a visual. They must press Z if a square appears on the left of their screen and / if the square appears on the right of the screen. Their performance is measured based on speed.	No	NA	After being presented with faces and scenes, participants will see them again, but have to match up which face went with which scene. The measure will be accuracy of memory.	Yes	3	Participants make judgements about number and the background colors.Performance is based on switching between the tasks.	No	NA	Yes	Ive heard very general information, such as talking regular walks can clear your mind and make you think more clearly.	Walking, jogging, running.	Yes	2 times per week	Walking	Female	27	7016	Master's degree	13579
2656633127	41755087	6/3/2013	6/3/2013	NA	384	0	0	0	0	1	0	0	0	1	0	1	1	1	Walking	This is a program for people who are not able to exercise rigorously at first. You start off walking briskly 10 minutes 3 times a week on different days. You increase this 5 minutes each time every week, up to a maximum of 40 minutes on week 7 and continue this for 6 months. You also stretch for 10 minutes to warm up and cool down.	A green square appears either on the left or right side of the screen. If the square is on the left, you press the z key.If the square is on the right, you press the / key. Respond as quickly as possible.	No	NA	A memory experiment pairing faces and pictures.	No	NA	View a series of numbers and colors and make judgements based on each.	No	NA	No	NA	NA	No	NA	NA	Female	30	89147	Bachelor's degree (4-year college degree)	21883
2656774005	41755087	6/3/2013	6/3/2013	NA	393	0	0	0	0	1	1	1	0	1	0	1	1	1	Walking	Participants were required to walk briskly three times a week, starting with walks of 20 minutes. The time was increased by five minutes per week until it reached 40 minutes. Walks continued at 40 minutes.	The task is to identify on which side of the screen a square appears, by hitting one of two keys on the keyboard, as quickly as possible.	No	NA	The test shows a series of faces and landscapes briefly. The participant is later asked to identify which face and landscape go together, by pressing one of two keys on the keyboard. This is a memory test, to find out how many they can remember.	No	NA	The participant must evaluate the relationship between two numbers, where the relationship is defined by the background colors of the numbers. The test tracks the change of speed between them handling numbers of the same background against the speed of handling numbers when the color changes.	No	NA	Yes	I have heard that moderate exercise can improve brain function. I don't really know anything more than that.	I don't know that. I'd suspect cardiovascular workouts might help improve blood flow to the brain, though.	Yes	3 times per week	walking, bicycling	Male	49	34223	Some college (no college degree)	45473
2656812311	41755087	6/3/2013	6/3/2013	NA	395	0	0	0	0	0	0	0	0	0	0	0	0	0	Walking	This is a plan for elderly and sedentary adults. Starting at 10 minutes, every week they walk 3 days a week. The amount they walk increases by 5 each week, so the next week they walk 15 mins 3 days a week. This keeps on going until 7 weeks when they walk for 40 mins a week, and they maintain that for 6 months.	A green square appears on the left or right side of the screen. If it is on the left, the participant presses the "z" key, and if it is on the right the participant presses the "/" key, responding as quickly as possible.	No	NA	The participant sees a face and a scene for 3 seconds. They are then shown another set of scenes and faces and must try to recall if it is the same as what they had viewed previously.	No	NA	The participant sees a number in either a blue or pink square. If the square is blue, they press the z key if it is a low number (<5) or / if it is a high number (>5). If the square is pink, they press z if it is a odd number or / if it is a even number. They are tested on how accurately they do these two tasks separately or together (multi-tasking)	No	NA	No	NA	NA	Yes	2 times per week	Exercise bike	Female	55	32216	Some college (no college degree)	15964
2658026228	41755087	6/3/2013	6/3/2013	NA	403	0	0	0	1	1	0	0	0	1	0	1	1	1	Walking	It is a walking program. It increases by 5 minutes each week until they reach a maximum of 40 minutes. It is a 6 month program.	The person doing the cognitive task must either press the "z" or the "/" on the keyboard depending on if the square is on the left or right side of the video.	No	NA	It is a memorization test that asks you face in each scene is the same face that was in it in the first slide show. Then they show the slide show again.	No	NA	It is a task to determine the persons response speed.	No	NA	Yes	I studied Psychology in college and learned alot aabout cognitive psychology. One topic I learned of was the way our brain responds with actions. They had an experiment where there was a child and a monkey. The child was set up with a toy that would not sit evenly on the counter unless you flipper it over the child figured that out. The monkey had the same experiment was determined to keep trying…	There are many differny exccercises that can improve cognition.	Yes	3 times per week	Jogging and situps.	Female	23	67846	Some college (no college degree)	91918
2658533740	41755087	6/4/2013	6/4/2013	NA	408	0	0	0	1	1	0	0	0	1	0	1	1	1	Walking	Participants walked for 6 weeks. In the first week they walked for 10 minutes three times a week and each week the time increased by 5 minutes so by week 7 they were walking a maximum 40 minutes three times a week. 10 minutes of stretching was used as a warm up and cool down.	The participants watch a screen and green square will appear on either side of the screen. When the square appears on the left side the participant presses the z key and when it appears on the right side the participant presses the / key. The participant has to respond as quickly as they can.	No	NA	Participants watch a monitor that shows a scene with a face. During a study phase the participants match the face and scene pairs and then in the test phase the participants have to remember if the face-scene pairs were also paired in the study portion.	No	NA	The participants have to make judgments about numbers based on the background color. A blue background means distinguish whether the number is greater or less than 5 and a pink background means distinguish whether the number is even or odd. The z and / keys were used. Participants were measured on their speed.	No	NA	No	NA	NA	Yes	1 time per week	Walking	Female	21	57197	Some college (no college degree)	53540
2658626032	41755087	6/4/2013	6/4/2013	NA	410	0	0	0	0	1	0	0	0	1	0	1	1	1	Walking	Elderly citizens start walking 10 minutes each day for three days out of the week. Each week the amount of time walking is increased by 5 minutes. Each session of walking is preceded with warm up exercises.	participants watch a screen and press the z key when a green box appears on the left and the / key when it appears on the right.	No	NA	Participants watch a screen which displaces a face with some scenery. They are then shown the same imagery and another face and are instructed to press S if the face and imagery are the same as the first time they were shown, and the D key if they are different.	No	NA	Participants view a series of numbers. If the numbers appear on a blue background they are instructed to press Z if the number is below five and / if it is above. If the numbers appear on a pink background the press z if the number is odd and / if it is even. They do multiple trials and their response times are compared.	No	NA	No	NA	NA	Yes	3 times per week	walking, swimming	Male	44	22303	Some college (no college degree)	70386
2758510700	41755087	8/11/2013	8/11/2013	174.60.110.146	429	0	0	0	0	0	1	1	0	0	0	1	0	1	Walking	The first week they walk for 10 minutes three times a week. They had five minutes on each week. The second week would be 15 minutes three times a week and the third week would be 20 minutes and so on. By the seventh week they will be walking 40 minutes three times a week and will continue this for the six months. They will also do 10 minutes of stretching.	They watch for a green square. If it appears on the left side of the screen they press the "z" button and if it appears on the right side they press the "/" button. They go as quickly as possible. I assume performance is measure by how fast and how accurate they are.	No	NA	They see a square with a person's face and a scene in the background. They view a few of these then they are asked to view another set and try to recall if the same face is with the same background. If the same face is with the same background you hit the "s" button and if it is different you hit the "d" button. I assume that performance is measured by how accurate you are in determining which ar…	No	NA	They look for the number in the box. If it is a blue background they decide if the number is greater or less than 5. If the number is in a pink background they decide if it is even or odd. The use the "z" and "/" buttons. They are timed to see if it take longer when switching between tasks.	No	NA	Yes	I remember seeing a show on tv about how being in good physical shape can increase your memory power.	Cardio exercise.	Yes	2 times per week	walking	Female	34	17402	Bachelor's degree (4-year college degree)	91312
2758524320	41755087	8/11/2013	8/11/2013	68.58.88.183	431	0	0	1	0	1	0	0	1	1	1	1	1	1	Toning	The program last 6 months. Every so often weights are added up the amount that is lifted.	If the square is on the left of the screen you pressed z key. If the square was on the right of the screen you pressed / key.	No	NA	Remember which face appears with which scene. Then remember later whcih face appeared with a particular scene.	No	NA	Decide if a number is greater than 5 or less than 5 on a blue background. Decide is number is odd or even on a pink background. Press either the z or / key to decide.	No	NA	No	NA	NA	No	NA	NA	Male	31	747302	Some college (no college degree)	24583
2758532121	41755087	8/11/2013	8/11/2013	69.243.189.233	434	0	0	0	1	1	0	0	0	1	0	1	1	1	Walking	This exercise plan is for the elderly. It is a 6 month program that takes place 3 times every week. The first week, participants walk for 10 minutes each session. After each week, the time increases by 5 minutes. For example, week 2 the participants would walk for 15 minutes, week 3 they would walk for 20 minutes, etc. Each session includes a 10 minute warm up/cool-down.	This task was about how people react to simple events. If the square appeared on the left side of the screen, the person would click the "z" button. If the square appeared on the right side of the screen, the person would click the "/" button. They needed to do this as quickly as possible.	No	NA	A photograph is paired with a scene for the participant to memorize. After viewing the scenes, the participant would have to recall if the scene matches the person by clicking S (same) or D (different). The purpose of this task was memory accuracy.	No	NA	This task has to deal with doing 2 tasks at once. If the background color is blue the participant determines if the number is higher or lower than 5. If the background color is pink the participant determines if the number is odd or even. They use the z and / keys to enter their results.	No	NA	No	NA	NA	Yes	1 time per week	Exercise videos, cardio, abs.	Female	23	60515	Bachelor's degree (4-year college degree)	8564
2758542678	41755087	8/11/2013	8/11/2013	75.2.240.95	438	0	0	0	0	0	0	0	0	0	0	0	0	0	Walking	The exercise plan starts with walking 10 minutes on three different days a week. Every week it increases by 5 minutes. By week 7, a person will reach the max of 40 minutes a day, 3 times a week. They will continue to walk 40 minutes a day for the remainder of the six month program. All the weeks contain 10 minutes of warming up and cooling down.	If the square appears on the left side of the screen the participant must press the "z" key. If the square appears on the right side of the screen, the participant must press the "/" key.	No	NA	The participant is shown faces with background scenes. They are later tested whether the face appeared with a particular scene. It is a memory association test.	Yes	1	The task requires the participant to switch back and forth between two tasks. They must determine if the number is odd/even and high/low depending on the color of the background.	No	NA	No	NA	NA	Yes	4 times per week	#NAME?	Male	20	60101	Associate's degree (2-year college degree)	15555
2758581793	41755087	8/11/2013	8/11/2013	66.87.96.160	455	0	0	0	0	0	1	1	0	0	0	1	0	1	Walking	The program required elderly individuals to steadily increase their walking times. Starts with 15 minutes three times a week, adds 5 minutes of walking until there is a maximum of 40 minutes walking 3 days a week	Green box flashes on the left or right. They must press button as quickly as possible to show which side they saw it on,	No	NA	A face is shown with a background scene in a quick fashion. The participant has to use their memory to remeber which face goes to which scene,	No	1	Two numbers are shown with different colored backgrounds. Participant must figure out if the number is higher than 5	Yes	4	Yes	The more trained the body is. The better a brain will function from a cognitive standpoint.	Cardio.	Yes	1 time per week	Cardio. Weight training.	Male	21	75080	Some college (no college degree)	75080
2758586640	41755087	8/11/2013	8/11/2013	70.127.231.178	457	0	0	0	0	0	0	0	0	0	0	0	0	0	Toning	It is a 6 month plan for the elder, sedentary crowd. Two muscle toning exercises, one yoga exercise, and one stretching exercise. The first week is teaching the exercises. The second and third week will add different types of the exercises.	A green square appears on the left or right side of the screen. If it appears on the left they have to press the "z" key. If it appears on the right, they have to press the "/" key. They have to do this as fast as they can.	No	NA	Different scenes with a face will appear for 3 seconds. They have to remember which face was with what scene. Press S if same face in scene as before and press D if different face in scene.	Yes	4	If the number is on a blue background, the participant has to judge whether the number is greater or lower than 5. If background is pink they have to judge whether the number is odd or even. Press Z for low/odd numbers and / for high/even numbers. Task measures speed when they have to make the same response two trials in a row to their response speed when they have to switch responses.	No	NA	No	NA	NA	No	NA	NA	Female	30	33716	Associate's degree (2-year college degree)	23456
2758643253	41755087	8/11/2013	8/11/2013	68.34.244.66	476	0	0	0	0	0	0	0	0	0	0	0	0	0	Walking	Each person begins by walking 10 minutes 3 days per week. Each week the duration is increased by 5 minute, to a maximum of 40 minutes 3 days per week. This lasts for 6 months.	The person views a screen in front of them. A green box will appear on the left or right of the screen and the participant should quickly respond by hitting the 'z' key if it is on the left or the '/' if it is on the right.	No	NA	The participant will see different scenes and each one has a specific person that appears as well. After all scenes are shown it will ask the user to match the scene with the face that appeared for each one.	No	NA	The participant will view numbers that appear in either a blue or pink box. If the box is blue they must answer if it is larger than 5. If it is pink they must answer if the number is odd.	No	NA	Yes	I have heard that people who exercise have more developed brains. I believe that if one takes care of their body (and overall health) it will help with cognition, but I don't believe to a large extent.	I have not heard specific exercise, but I would assume any kind would work.	Yes	7 times per week	I go to the gym daily and either lift weights or run on the treadmill.	Male	26	8332	Bachelor's degree (4-year college degree)	63360
2758646883	41755087	8/11/2013	8/11/2013	76.105.90.128	477	0	0	0	0	0	0	0	0	0	0	0	0	0	Walking	This exercise is design for elder people who want to improve health. The exercise will design to walk 5 minute by the first time. Then after that, the exercise will increase by five minute everyday and reaching 40 minutes as maximum. This maximum point will keep for the rest of session training for several months.	I try to react quickly to the square that appear on monitor and press keyboard to react to that movement.	No	NA	Decide whether or not the face fit with the screen that I saw before.	No	NA	Decide what color associate with specific value such as odd/even or high or low.	Yes	5	No	NA	NA	Yes	1 time per week	running	Male	25	30303	Some college (no college degree)	97231
2758717778	41755087	8/11/2013	8/11/2013	173.74.21.136	487	0	0	0	0	1	0	0	0	1	0	1	1	1	Walking	It is a walking exercise. You start at 10 mins and increase 5 mins until you reach a total of 40 minute brisk walk and continue that level until your 6 weeks are up.	There was no green square. Only a blue square appeared	No	NA	press s if prior faces and scenes match, press d if not	No	NA	press z for low and odd numbers, press / for high and even numberts	No	NA	No	NA	NA	Yes	3 times per week	45 mins on the ecliptic cross country, not bad for a 70 year old.	Male	70	76248	Ph.D.	76248
2758727083	41755087	8/11/2013	8/11/2013	184.33.60.137	491	0	0	0	1	1	0	0	0	1	0	1	1	1	Walking	the exercise plan was having the participants walk a certain amount of time each day, and add 5 minutes each day increasing the amount of total time walked.	a key on the keyboard must be pressed when a square appears on the left, the "z" key is pressed; when it's on the right, the "l" key is pressed	No	NA	you are to press the S key if you recognize a face; and press the D key if you do not recognize the face	Yes	4	against a blue background, participants judge whether a number is greater than 5 or less than 5; if the background is pink, they judge whether it's odd or even	Yes	3	Yes	i remember reading somewhere that people who exercised regularly did better on cognitive tasks than those participants who did not	don't remember exactly	Yes	6 times per week	weightlifting	Male	29	33432	High school graduate	69696
2758822475	41755087	8/12/2013	8/12/2013	98.200.137.182	499	0	0	0	1	0	0	0	0	1	0	0	1	1	Walking	you walk for 10 minutes more everyday until you reach 40 min a day for 3 days a week	if the object in on the right of the screen you press / if not object Is on the left you press z. the participant is measured on how fast they respond.	No	NA	a picture of a scene and a picture of a face are paired together. the participants task is to remember which face went with which scene.	No	NA	the participants view a number and a background color. if the background is blue you judge whether the number is greater than or less than 5. if the color is pink then you decide whether the number is odd or even. you use the z or the keys	No	NA	No	NA	NA	No	NA	NA	Female	25	77571	High school graduate	19691
2758833574	41755087	8/12/2013	8/12/2013	174.55.155.196	500	0	0	0	0	0	0	0	0	0	0	0	0	0	Walking	A group of out of shape adults joined and exercise program which consisted of 3 days a week. At the beginning of each class they had 10 minutes of stretching to warm up followed by walking. The first week started at 5 minutes of walking and increased by 5 minutes each week after for 6 months.	Participants were asked to watch a screen where an object would show up in the left or right. For the left side they must press Z and the right side /. They were asked to do this as quickly as possible for measurement.	No	NA	The participant was asked to view a series of scenery pictures with faces in front of them. They were then asked to try and pair which faces went with which pictures.	No	NA	Participants were asked to view a video of which showed a series of numbers and had to decide whether the number was higher or lower depending on the background color. In addition they also had to determine if the number was odd or even. Pressing the Z button signified it being Low or Odd and the / button meant higher or even.	No	NA	No	NA	NA	Yes	3 times per week	Jogging, bike riding	Male	26	17404	High school graduate	82887
2758850632	41755087	8/12/2013	8/12/2013	68.98.87.70	501	0	0	0	0	0	0	0	0	0	0	0	0	0	Toning	The exercise plan spans from 3 days a week for 6 months. The exercises include balance training, stretching and toning. Every three weeks, participants learn new exercises and in their second week, the intensity is increased.	The task is to press a button the keyboard depending on what side the square appears on. They must press 'z' if it appears on the left and '/' if it appears on the right. This task aims to test reaction time.	No	NA	The task asks the respondent to memorize a photo and associate it with the background photo. Once that is done, the respondent is asked to confirm or deny if the photo matched with the correct background.	No	1	The participant must memorize and associate 4 different categorizations and 2 of them go on one side and two of them go on the other. The participant has to make a quick determination where they belong to. They are measured by how fast or slow they switch between the categorizations.	No	NA	No	NA	NA	Yes	5 times per week	I run/walk/jog two miles a day.	Male	30	85019	High school graduate	10010
2758873956	41755087	8/12/2013	8/12/2013	108.235.220.162	505	0	0	0	1	1	0	0	0	1	0	1	1	1	Toning	elderly, sedentary or not physically fit people participate in weight/resistance exercises, balance exercises and yoga exercises. They learn new routines as they go.	participant must watch green square on screen and press/ if it appears on right, z if it appears on left.	No	NA	participants look at different faces with different scenes. They are then shown faces with scenes and asked if the faces and scenes were paired the same or different. They were to press S for same, D for different.	No	NA	participants were shown numbers and had to judge numbers that appeared in a blue box as lower or higher than five, numbers that were in pink were to be judged as odd or even.	No	NA	Yes	I have heard of the correlation between exercise and improved cognition, however, I am unfairly biased towards not believing this (based on my magic ability to refute facts, admittedly). The silly reason for this bias is my belief that exercise and mood are not related (as in exercise lessening depression). This belief is formed by my "evidence" of working my tush off and still being depressed, p…	None in particular, I believe.	No	NA	NA	Female	33	54140	Associate's degree (2-year college degree)	27640
2759209796	41755087	8/12/2013	8/12/2013	71.214.120.247	532	0	0	0	1	1	0	0	0	1	0	1	1	1	Walking	The exercise focuses on the elderly and involves walking. They start walking for 10 minutes three days a week, and the amount of time spent walking is upped by 5 minutes each week.	The participant must press a key on one side of the keyboard corresponding to what side the green square appears on. Their performance is measured by speed.	No	NA	The participant must quickly memorize faces combined with scenes and then indicate whether the scene/face pairing in the "recall" section is correct.	No	NA	The participant is given numbers on a blue or pink background. They must determine whether they are odd or even and whether they are higher or lower than five, then respond accordingly.	No	NA	No	NA	NA	No	NA	NA	Female	19	97231	Some college (no college degree)	19540
2759210867	41755087	8/12/2013	8/12/2013	71.100.22.109	533	0	0	0	0	0	1	1	0	0	0	1	0	1	Walking	The training process takes place three times each week, lasts for a total of 6 months, and involves walking regularly. They continue increasing the time spent walking by 5 minutes each week until, during the 7th week, they reach a maximum of 40 minutes of brisk walking three times a week	I could only see a square moving around.	No	NA	The face is different in each scene	No	NA	I saw numbers flashing on the screen.	No	NA	Yes	I've read that exercise can help you think, move, perform all functions within yourself that keep you alive, and even help your memory, just after a few days or weeks of regular activity.	Walking would be the best for most people	Yes	4 times per week	fast walking	Female	57	33625	Some college (no college degree)	13629
2759273713	41755087	8/12/2013	8/12/2013	68.14.20.167	535	0	0	0	0	0	0	0	0	0	0	0	0	0	Walking	An elderly or sedentary person has a workout regiment of walking three times per week. The workout starts at 10 minutes, but goes up an additional 5 minutes per week until it gets to 40 minutes. The workout stays at 40 minutes for six months.	A person must hit the z or / depending on which side the blue box pops up on. Z when it is on the left and / when it is on the right. They need to do it as quickly as they can.	No	NA	The task is a memory task. The participant is asked to view pictures on top of scenes and memorize them as best they can. Then they will be shown pictures on top of scenes that may or may not be what they saw.. They have to figure out whether or not they have already seen the pictures.	No	NA	The participant will be viewing numbers with either a blue or pink background. If the background is blue, the participant must figure out whether the number is above or below 5. If it is pink, they have to determine if the number is odd or even. They respond using the z or / keys.	Yes	2	No	NA	NA	No	NA	NA	Male	30	6450	High school graduate	6450
2759676315	41755087	8/12/2013	8/12/2013	70.15.22.217	543	0	0	0	0	0	0	0	0	0	0	0	0	0	Walking	A group of elderly adults will exercise three times a week for six months. Starting out with 10 minutes walks while adding 5 minutes to the walk every week and stopping at 40 minute walks at week 7. They stretch for 10 minutes during warm up/cool down period.	A participant is to press the keys "z" or "/" in order to represent the square appearing on the left or right side of the screen. Their performance is measured by how quickly they hit the keys.	No	NA	The participant is to match faces and scenery and they are measured by how many face/scenery matches they make.	No	NA	Participants are to judge whether a number is odd/even or <> the number 5. Their performance is measured by their response speed.	No	NA	No	NA	NA	Yes	Less than 1 time per week	I don't exercise that often	Female	29	18015	Some college (no college degree)	18015
2759946836	41755087	8/12/2013	8/12/2013	205.127.247.85	547	0	0	0	1	1	0	0	0	1	0	1	1	1	Walking	The participants walk 3 days per week. The first week they walk for 10 minutes each day. They add 5 minutes to the walking time each day until they peak at 40 minutes. They continue at 40 minutes, 3 days a week until the end of the 6 month program. Each session begins with 10 minutes of stretching and warmup exercises.	A square will appear in the right or left hand side of a screen. The participant must press z if it's on the left and / if it's on the right as quickly as possible. Speed is the primary measure of success.	No	NA	A picture of a face will appear with a picture of a scene for 3 seconds. This will occur with different face/scenes several times. Then face/scene combinations will appear again and the person must press S if they're the same as before or D if they're different. The primary measure of success is accuracy.	No	NA	Numbers will appear with a colored background. If blue they must say whether its greater or less than 5. If pink, whether its odd or even. They use the z and / keys to respond. The primary measure of success is the speed with which they can accurately switch from one task to another.	No	NA	No	NA	NA	Yes	7 times per week	walking	Male	42	84111	Bachelor's degree (4-year college degree)	67209
2760223111	41755087	8/12/2013	8/12/2013	69.14.208.28	549	0	0	0	0	0	0	0	0	0	0	0	0	0	Walking	a senior excercise program where seniors walk 10 min 3 times a week and then add 5 min each week until they reach 40 min.. for 6 months	they had to click on which side the square appeared on	No	NA	memorize the face with the scene	No	NA	to say if the umber is greater than 5 oor lower and even or odd	No	NA	No	NA	NA	No	NA	NA	Female	43	48183	High school graduate	39445
[truncated: 307 more rows]
